# Supplementary material for: Discovery of a Neuroprotective Diosgenin Derivative as a Novel Antidepressant Candidate Targeting LPS-TLR4 Signaling
Source: J Med Chem. 2026 Feb 2;69(3):3062–76. doi: 10.1021/acs.jmedchem.5c02981 (PMC12910651; doi:10.1021/acs.jmedchem.5c02981)
Supplement: Supplementary file 1 [file jm5c02981_si_001.csv]

Compound	SMILES	IC50 (¥ìM)	LD50 (¥ìM)
3	[H][C@@]12CC=C3C[C@H](CC[C@]3(C)C1CC[C@]4(C)C5C(O[C@@]6(OC[C@H](C)CC6)[C@H]5C)CC24)OS(C7=CC=C(C)C=C7)(=O)=O	N.D.	N.D.
4	O[C@@H]1CC[C@]2(C)C3CC[C@]4(C)C5C(O[C@@]6(OC[C@H](C)CC6)[C@H]5C)CC4[C@]3([H])CC=C2C1	85.1	277.6
5	[H][C@@]12CC=C3C[C@H](CC[C@]3(C)C1CC[C@]4(C)C5C(O[C@@]6(OC[C@H](C)CC6)[C@H]5C)CC24)OC	866.1	823.2
6	[H][C@@]12CC=C3C[C@H](N=[N+]=[N-])CC[C@]3(C)C1CC[C@@]4(C)C2CC5C4[C@H](C)[C@@]6(CC[C@@H](C)CO6)O5	177.7	605.7
7	[H][C@@]12CC=C3C[C@H](N)CC[C@]3(C)C1CC[C@@]4(C)C2CC5C4[C@H](C)[C@@]6(CC[C@@H](C)CO6)O5	33.4	10.9
8	[H][C@@]12CC=C3C[C@H](N(C)C)CC[C@]3(C)C1CC[C@@]4(C)C2CC5C4[C@H](C)[C@@]6(CC[C@@H](C)CO6)O5	33.7	667.5
9	[H][C@@]12CC=C3C[C@H]([N+](C)(C)C)CC[C@]3(C)C1CC[C@@]4(C)C2CC5C4[C@H](C)[C@@]6(CC[C@@H](C)CO6)O5	N.D.	N.D.
10	[H][C@@]12CC=C3C[C@H](NC(OC(C)(C)C)=O)CC[C@]3(C)C1CC[C@@]4(C)C2CC5C4[C@H](C)[C@@]6(CC[C@@H](C)CO6)O5	N.D.	N.D.
11	[H][C@@]12CC=C3C[C@H](NC)CC[C@]3(C)C1CC[C@@]4(C)C2CC5C4[C@H](C)[C@@]6(CC[C@@H](C)CO6)O5	33.7	21
12	Br[C@@H]1CC[C@]2(C)C3CC[C@]4(C)C5C(O[C@@]6(OC[C@H](C)CC6)[C@H]5C)CC4[C@]3([H])CC=C2C1	N.D.	N.D.
13	[H][C@@]12CC=C3C[C@@H](SC(C)=O)CC[C@]3(C)C1CC[C@@]4(C)C2CC5C4[C@H](C)[C@@]6(CC[C@@H](C)CO6)O5	N.D.	N.D.
14	[H][C@@]12CC=C3C[C@@H](S)CC[C@]3(C)C1CC[C@@]4(C)C2CC5C4[C@H](C)[C@@]6(CC[C@@H](C)CO6)O5	97.3	747.6
16	C[C@@H](CO1)CC[C@@]21O[C@@]3([H])C[C@@]4([H])[C@]5([H])CC=C6C[C@@H](O[C@H]7[C@H](O)[C@@H](O)[C@H](O)[C@@H](CO)O7)CC[C@]6(C)[C@@]5([H])CC[C@]4(C)[C@@]3([H])[C@@H]2C	< 25	62.2
