# Supplementary material for: Discovery of a Neuroprotective Diosgenin Derivative as a Novel Antidepressant Candidate Targeting LPS-TLR4 Signaling
Source: J Med Chem. 2026 Feb 2;69(3):3062–76. doi: 10.1021/acs.jmedchem.5c02981 (PMC12910651; doi:10.1021/acs.jmedchem.5c02981)
Supplement: Supplementary file 3 [file jm5c02981_si_003.pdb]

REMARK   BIOVIA PDB file
REMARK   Created:  2025-12-30T19:58:19Z
MODEL        1
ATOM      1  N   GLN C  19      38.493  15.287  27.001  1.00  0.00           N1+
ATOM      2  HT1 GLN C  19      37.956  14.393  26.940  1.00  0.00           H  
ATOM      3  HT2 GLN C  19      37.794  16.058  26.985  1.00  0.00           H  
ATOM      4  HT3 GLN C  19      39.037  15.326  27.881  1.00  0.00           H  
ATOM      5  CA  GLN C  19      39.351  15.412  25.785  1.00  0.00           C  
ATOM      6  HA  GLN C  19      38.672  15.454  24.932  1.00  0.00           H  
ATOM      7  CB  GLN C  19      40.210  16.681  25.881  1.00  0.00           C  
ATOM      8  HB1 GLN C  19      40.810  16.684  26.792  1.00  0.00           H  
ATOM      9  HB2 GLN C  19      39.543  17.542  25.951  1.00  0.00           H  
ATOM     10  CG  GLN C  19      41.129  16.908  24.682  1.00  0.00           C  
ATOM     11  HG1 GLN C  19      42.025  16.293  24.771  1.00  0.00           H  
ATOM     12  HG2 GLN C  19      41.465  17.945  24.647  1.00  0.00           H  
ATOM     13  CD  GLN C  19      40.444  16.580  23.365  1.00  0.00           C  
ATOM     14  OE1 GLN C  19      39.348  17.064  23.084  1.00  0.00           O  
ATOM     15  NE2 GLN C  19      41.093  15.753  22.549  1.00  0.00           N  
ATOM     16 1HE2 GLN C  19      41.948  15.297  22.785  1.00  0.00           H  
ATOM     17 2HE2 GLN C  19      40.670  15.579  21.661  1.00  0.00           H  
ATOM     18  C   GLN C  19      40.256  14.190  25.597  1.00  0.00           C  
ATOM     19  O   GLN C  19      40.708  13.895  24.484  1.00  0.00           O  
ATOM     20  N   LYS C  20      40.511  13.481  26.692  1.00  0.00           N  
ATOM     21  HN  LYS C  20      40.129  13.672  27.589  1.00  0.00           H  
ATOM     22  CA  LYS C  20      41.361  12.303  26.660  1.00  0.00           C  
ATOM     23  HA  LYS C  20      42.345  12.647  26.334  1.00  0.00           H  
ATOM     24  CB  LYS C  20      41.456  11.690  28.063  1.00  0.00           C  
ATOM     25  HB1 LYS C  20      40.451  11.413  28.389  1.00  0.00           H  
ATOM     26  HB2 LYS C  20      41.810  12.439  28.771  1.00  0.00           H  
ATOM     27  CG  LYS C  20      42.353  10.457  28.148  1.00  0.00           C  
ATOM     28  HG1 LYS C  20      43.391  10.741  27.969  1.00  0.00           H  
ATOM     29  HG2 LYS C  20      42.094   9.744  27.365  1.00  0.00           H  
ATOM     30  CD  LYS C  20      42.224   9.708  29.482  1.00  0.00           C  
ATOM     31  HD1 LYS C  20      41.173   9.474  29.658  1.00  0.00           H  
ATOM     32  HD2 LYS C  20      42.543  10.355  30.300  1.00  0.00           H  
ATOM     33  CE  LYS C  20      43.051   8.417  29.463  1.00  0.00           C  
ATOM     34  HE1 LYS C  20      44.113   8.650  29.356  1.00  0.00           H  
ATOM     35  HE2 LYS C  20      42.775   7.809  28.596  1.00  0.00           H  
ATOM     36  NZ  LYS C  20      42.882   7.576  30.675  1.00  0.00           N1+
ATOM     37  HZ1 LYS C  20      41.892   7.261  30.747  1.00  0.00           H  
ATOM     38  HZ2 LYS C  20      43.139   8.104  31.535  1.00  0.00           H  
ATOM     39  HZ3 LYS C  20      43.491   6.733  30.603  1.00  0.00           H  
ATOM     40  C   LYS C  20      40.854  11.249  25.679  1.00  0.00           C  
ATOM     41  O   LYS C  20      39.651  10.992  25.583  1.00  0.00           O  
ATOM     42  N   GLN C  21      41.783  10.656  24.938  1.00  0.00           N  
ATOM     43  HN  GLN C  21      42.750  10.868  25.066  1.00  0.00           H  
ATOM     44  CA  GLN C  21      41.445   9.600  24.001  1.00  0.00           C  
ATOM     45  HA  GLN C  21      40.393   9.678  23.717  1.00  0.00           H  
ATOM     46  CB  GLN C  21      42.349   9.643  22.775  1.00  0.00           C  
ATOM     47  HB1 GLN C  21      42.475   8.618  22.414  1.00  0.00           H  
ATOM     48  HB2 GLN C  21      43.359   9.965  23.033  1.00  0.00           H  
ATOM     49  CG  GLN C  21      41.808  10.454  21.623  1.00  0.00           C  
ATOM     50  HG1 GLN C  21      42.123  11.494  21.701  1.00  0.00           H  
ATOM     51  HG2 GLN C  21      40.739  10.455  21.624  1.00  0.00           H  
ATOM     52  CD  GLN C  21      42.260   9.893  20.278  1.00  0.00           C  
ATOM     53  OE1 GLN C  21      43.462   9.760  20.020  1.00  0.00           O  
ATOM     54  NE2 GLN C  21      41.296   9.555  19.417  1.00  0.00           N  
ATOM     55 1HE2 GLN C  21      40.326   9.717  19.584  1.00  0.00           H  
ATOM     56 2HE2 GLN C  21      41.571   9.075  18.586  1.00  0.00           H  
ATOM     57  C   GLN C  21      41.657   8.278  24.728  1.00  0.00           C  
ATOM     58  O   GLN C  21      42.704   8.070  25.342  1.00  0.00           O  
ATOM     59  N   TYR C  22      40.664   7.393  24.673  1.00  0.00           N  
ATOM     60  HN  TYR C  22      39.854   7.576  24.110  1.00  0.00           H  
ATOM     61  CA  TYR C  22      40.773   6.094  25.324  1.00  0.00           C  
ATOM     62  HA  TYR C  22      41.586   6.129  26.051  1.00  0.00           H  
ATOM     63  CB  TYR C  22      39.477   5.769  26.061  1.00  0.00           C  
ATOM     64  HB1 TYR C  22      39.551   4.805  26.568  1.00  0.00           H  
ATOM     65  HB2 TYR C  22      38.669   5.662  25.335  1.00  0.00           H  
ATOM     66  CG  TYR C  22      39.061   6.837  27.056  1.00  0.00           C  
ATOM     67  CD1 TYR C  22      38.440   8.020  26.627  1.00  0.00           C  
ATOM     68  HD1 TYR C  22      38.227   8.172  25.578  1.00  0.00           H  
ATOM     69  CE1 TYR C  22      38.071   9.013  27.538  1.00  0.00           C  
ATOM     70  HE1 TYR C  22      37.604   9.918  27.179  1.00  0.00           H  
ATOM     71  CD2 TYR C  22      39.303   6.676  28.425  1.00  0.00           C  
ATOM     72  HD2 TYR C  22      39.755   5.760  28.775  1.00  0.00           H  
ATOM     73  CE2 TYR C  22      38.940   7.663  29.340  1.00  0.00           C  
ATOM     74  HE2 TYR C  22      39.106   7.520  30.396  1.00  0.00           H  
ATOM     75  CZ  TYR C  22      38.327   8.825  28.893  1.00  0.00           C  
ATOM     76  OH  TYR C  22      37.974   9.803  29.799  1.00  0.00           O  
ATOM     77  HH  TYR C  22      37.048   9.718  30.010  1.00  0.00           H  
ATOM     78  C   TYR C  22      41.087   5.018  24.292  1.00  0.00           C  
ATOM     79  O   TYR C  22      40.502   4.991  23.209  1.00  0.00           O  
ATOM     80  N   TRP C  23      42.016   4.133  24.634  1.00  0.00           N  
ATOM     81  HN  TRP C  23      42.403   4.128  25.552  1.00  0.00           H  
ATOM     82  CA  TRP C  23      42.441   3.072  23.725  1.00  0.00           C  
ATOM     83  HA  TRP C  23      42.193   3.379  22.706  1.00  0.00           H  
ATOM     84  CB  TRP C  23      43.959   2.909  23.812  1.00  0.00           C  
ATOM     85  HB1 TRP C  23      44.240   2.623  24.827  1.00  0.00           H  
ATOM     86  HB2 TRP C  23      44.432   3.875  23.634  1.00  0.00           H  
ATOM     87  CG  TRP C  23      44.560   1.935  22.840  1.00  0.00           C  
ATOM     88  CD2 TRP C  23      45.267   0.729  23.163  1.00  0.00           C  
ATOM     89  CE2 TRP C  23      45.703   0.162  21.952  1.00  0.00           C  
ATOM     90  CE3 TRP C  23      45.572   0.075  24.362  1.00  0.00           C  
ATOM     91  HE3 TRP C  23      45.241   0.480  25.306  1.00  0.00           H  
ATOM     92  CD1 TRP C  23      44.590   2.043  21.477  1.00  0.00           C  
ATOM     93  HD1 TRP C  23      44.141   2.841  20.904  1.00  0.00           H  
ATOM     94  NE1 TRP C  23      45.278   0.979  20.936  1.00  0.00           N  
ATOM     95  HE1 TRP C  23      45.401   0.805  19.977  1.00  0.00           H  
ATOM     96  CZ2 TRP C  23      46.432  -1.033  21.908  1.00  0.00           C  
ATOM     97  HZ2 TRP C  23      46.764  -1.459  20.977  1.00  0.00           H  
ATOM     98  CZ3 TRP C  23      46.298  -1.117  24.311  1.00  0.00           C  
ATOM     99  HZ3 TRP C  23      46.532  -1.632  25.231  1.00  0.00           H  
ATOM    100  CH2 TRP C  23      46.716  -1.652  23.097  1.00  0.00           C  
ATOM    101  HH2 TRP C  23      47.277  -2.576  23.095  1.00  0.00           H  
ATOM    102  C   TRP C  23      41.772   1.727  23.997  1.00  0.00           C  
ATOM    103  O   TRP C  23      42.003   1.093  25.030  1.00  0.00           O  
ATOM    104  N   VAL C  24      40.943   1.287  23.063  1.00  0.00           N  
ATOM    105  HN  VAL C  24      40.862   1.770  22.190  1.00  0.00           H  
ATOM    106  CA  VAL C  24      40.286   0.016  23.234  1.00  0.00           C  
ATOM    107  HA  VAL C  24      39.985  -0.074  24.281  1.00  0.00           H  
ATOM    108  CB  VAL C  24      39.051  -0.098  22.324  1.00  0.00           C  
ATOM    109  HB  VAL C  24      39.348  -0.140  21.275  1.00  0.00           H  
ATOM    110  CG1 VAL C  24      38.267  -1.370  22.669  1.00  0.00           C  
ATOM    111 1HG1 VAL C  24      37.937  -1.366  23.710  1.00  0.00           H  
ATOM    112 2HG1 VAL C  24      38.866  -2.268  22.518  1.00  0.00           H  
ATOM    113 3HG1 VAL C  24      37.384  -1.467  22.046  1.00  0.00           H  
ATOM    114  CG2 VAL C  24      38.166   1.139  22.500  1.00  0.00           C  
ATOM    115 1HG2 VAL C  24      38.668   2.048  22.173  1.00  0.00           H  
ATOM    116 2HG2 VAL C  24      37.875   1.266  23.543  1.00  0.00           H  
ATOM    117 3HG2 VAL C  24      37.254   1.052  21.910  1.00  0.00           H  
ATOM    118  C   VAL C  24      41.299  -1.081  22.915  1.00  0.00           C  
ATOM    119  O   VAL C  24      41.762  -1.764  23.826  1.00  0.00           O  
ATOM    120  N   CYS C  25      41.661  -1.244  21.640  1.00  0.00           N  
ATOM    121  HN  CYS C  25      41.358  -0.588  20.947  1.00  0.00           H  
ATOM    122  CA  CYS C  25      42.640  -2.270  21.263  1.00  0.00           C  
ATOM    123  HA  CYS C  25      43.495  -2.125  21.927  1.00  0.00           H  
ATOM    124  CB  CYS C  25      42.059  -3.675  21.462  1.00  0.00           C  
ATOM    125  HB1 CYS C  25      41.779  -3.800  22.507  1.00  0.00           H  
ATOM    126  HB2 CYS C  25      42.814  -4.444  21.293  1.00  0.00           H  
ATOM    127  SG  CYS C  25      40.586  -4.084  20.451  1.00  0.00           S  
ATOM    128  C   CYS C  25      43.161  -2.179  19.836  1.00  0.00           C  
ATOM    129  O   CYS C  25      42.718  -1.352  19.045  1.00  0.00           O  
ATOM    130  N   ASN C  26      44.116  -3.060  19.536  1.00  0.00           N  
ATOM    131  HN  ASN C  26      44.372  -3.762  20.199  1.00  0.00           H  
ATOM    132  CA  ASN C  26      44.736  -3.182  18.215  1.00  0.00           C  
ATOM    133  HA  ASN C  26      44.127  -2.630  17.500  1.00  0.00           H  
ATOM    134  CB  ASN C  26      46.182  -2.672  18.236  1.00  0.00           C  
ATOM    135  HB1 ASN C  26      46.688  -2.961  17.312  1.00  0.00           H  
ATOM    136  HB2 ASN C  26      46.737  -3.126  19.058  1.00  0.00           H  
ATOM    137  CG  ASN C  26      46.277  -1.167  18.336  1.00  0.00           C  
ATOM    138  OD1 ASN C  26      45.257  -0.472  18.365  1.00  0.00           O  
ATOM    139  ND2 ASN C  26      47.500  -0.650  18.394  1.00  0.00           N  
ATOM    140 1HD2 ASN C  26      48.311  -1.232  18.369  1.00  0.00           H  
ATOM    141 2HD2 ASN C  26      47.610   0.341  18.456  1.00  0.00           H  
ATOM    142  C   ASN C  26      44.756  -4.663  17.799  1.00  0.00           C  
ATOM    143  O   ASN C  26      44.995  -5.555  18.624  1.00  0.00           O  
ATOM    144  N   SER C  27      44.499  -4.917  16.520  1.00  0.00           N  
ATOM    145  HN  SER C  27      44.347  -4.191  15.853  1.00  0.00           H  
ATOM    146  CA  SER C  27      44.511  -6.276  15.988  1.00  0.00           C  
ATOM    147  HA  SER C  27      44.737  -6.995  16.778  1.00  0.00           H  
ATOM    148  CB  SER C  27      43.172  -6.601  15.325  1.00  0.00           C  
ATOM    149  HB1 SER C  27      42.411  -6.642  16.115  1.00  0.00           H  
ATOM    150  HB2 SER C  27      43.181  -7.603  14.882  1.00  0.00           H  
ATOM    151  OG  SER C  27      42.847  -5.624  14.353  1.00  0.00           O  
ATOM    152  HG  SER C  27      41.908  -5.692  14.142  1.00  0.00           H  
ATOM    153  C   SER C  27      45.627  -6.331  14.959  1.00  0.00           C  
ATOM    154  O   SER C  27      46.758  -5.948  15.244  1.00  0.00           O  
ATOM    155  N   SER C  28      45.313  -6.811  13.768  1.00  0.00           N  
ATOM    156  HN  SER C  28      44.448  -7.273  13.575  1.00  0.00           H  
ATOM    157  CA  SER C  28      46.294  -6.871  12.702  1.00  0.00           C  
ATOM    158  HA  SER C  28      47.211  -6.350  12.981  1.00  0.00           H  
ATOM    159  CB  SER C  28      46.580  -8.320  12.339  1.00  0.00           C  
ATOM    160  HB1 SER C  28      47.189  -8.783  13.114  1.00  0.00           H  
ATOM    161  HB2 SER C  28      47.147  -8.395  11.403  1.00  0.00           H  
ATOM    162  OG  SER C  28      45.377  -9.053  12.257  1.00  0.00           O  
ATOM    163  HG  SER C  28      44.837  -8.839  11.489  1.00  0.00           H  
ATOM    164  C   SER C  28      45.678  -6.125  11.531  1.00  0.00           C  
ATOM    165  O   SER C  28      46.324  -5.850  10.528  1.00  0.00           O  
ATOM    166  N   ASP C  29      44.408  -5.784  11.705  1.00  0.00           N  
ATOM    167  HN  ASP C  29      43.892  -6.069  12.507  1.00  0.00           H  
ATOM    168  CA  ASP C  29      43.621  -5.071  10.716  1.00  0.00           C  
ATOM    169  HA  ASP C  29      44.161  -5.043   9.765  1.00  0.00           H  
ATOM    170  CB  ASP C  29      42.250  -5.727  10.571  1.00  0.00           C  
ATOM    171  HB1 ASP C  29      41.467  -4.987  10.387  1.00  0.00           H  
ATOM    172  HB2 ASP C  29      41.975  -6.236  11.490  1.00  0.00           H  
ATOM    173  CG  ASP C  29      42.191  -6.724   9.444  1.00  0.00           C  
ATOM    174  OD1 ASP C  29      43.063  -7.623   9.380  1.00  0.00           O  
ATOM    175  OD2 ASP C  29      41.252  -6.606   8.625  1.00  0.00           O  
ATOM    176  C   ASP C  29      43.395  -3.658  11.175  1.00  0.00           C  
ATOM    177  O   ASP C  29      43.431  -2.723  10.379  1.00  0.00           O  
ATOM    178  N   ALA C  30      43.159  -3.510  12.474  1.00  0.00           N  
ATOM    179  HN  ALA C  30      43.250  -4.292  13.089  1.00  0.00           H  
ATOM    180  CA  ALA C  30      42.847  -2.194  13.006  1.00  0.00           C  
ATOM    181  HA  ALA C  30      43.375  -1.505  12.354  1.00  0.00           H  
ATOM    182  CB  ALA C  30      41.350  -1.982  12.940  1.00  0.00           C  
ATOM    183  HB1 ALA C  30      40.826  -2.664  13.611  1.00  0.00           H  
ATOM    184  HB2 ALA C  30      40.984  -2.171  11.930  1.00  0.00           H  
ATOM    185  HB3 ALA C  30      41.047  -0.968  13.191  1.00  0.00           H  
ATOM    186  C   ALA C  30      43.327  -1.786  14.388  1.00  0.00           C  
ATOM    187  O   ALA C  30      43.878  -2.577  15.161  1.00  0.00           O  
ATOM    188  N   SER C  31      43.068  -0.508  14.662  1.00  0.00           N  
ATOM    189  HN  SER C  31      42.613  -0.002  13.926  1.00  0.00           H  
ATOM    190  CA  SER C  31      43.393   0.170  15.904  1.00  0.00           C  
ATOM    191  HA  SER C  31      43.593  -0.594  16.655  1.00  0.00           H  
ATOM    192  CB  SER C  31      44.558   1.137  15.674  1.00  0.00           C  
ATOM    193  HB1 SER C  31      44.283   1.868  14.921  1.00  0.00           H  
ATOM    194  HB2 SER C  31      45.423   0.596  15.278  1.00  0.00           H  
ATOM    195  OG  SER C  31      44.934   1.811  16.865  1.00  0.00           O  
ATOM    196  HG  SER C  31      45.051   1.175  17.567  1.00  0.00           H  
ATOM    197  C   SER C  31      42.117   0.938  16.266  1.00  0.00           C  
ATOM    198  O   SER C  31      41.669   1.807  15.510  1.00  0.00           O  
ATOM    199  N   ILE C  32      41.535   0.617  17.419  1.00  0.00           N  
ATOM    200  HN  ILE C  32      42.002  -0.027  18.024  1.00  0.00           H  
ATOM    201  CA  ILE C  32      40.288   1.241  17.856  1.00  0.00           C  
ATOM    202  HA  ILE C  32      39.932   1.895  17.057  1.00  0.00           H  
ATOM    203  CB  ILE C  32      39.222   0.142  18.087  1.00  0.00           C  
ATOM    204  HB  ILE C  32      39.566  -0.522  18.883  1.00  0.00           H  
ATOM    205  CG2 ILE C  32      37.891   0.740  18.463  1.00  0.00           C  
ATOM    206 1HG2 ILE C  32      37.553   1.463  17.719  1.00  0.00           H  
ATOM    207 2HG2 ILE C  32      37.930   1.248  19.427  1.00  0.00           H  
ATOM    208 3HG2 ILE C  32      37.120  -0.019  18.556  1.00  0.00           H  
ATOM    209  CG1 ILE C  32      39.036  -0.660  16.806  1.00  0.00           C  
ATOM    210 1HG1 ILE C  32      39.992  -0.952  16.373  1.00  0.00           H  
ATOM    211 2HG1 ILE C  32      38.548  -0.047  16.049  1.00  0.00           H  
ATOM    212  CD1 ILE C  32      38.277  -1.924  17.005  1.00  0.00           C  
ATOM    213 1HD1 ILE C  32      37.260  -1.761  17.358  1.00  0.00           H  
ATOM    214 2HD1 ILE C  32      38.782  -2.588  17.707  1.00  0.00           H  
ATOM    215 3HD1 ILE C  32      38.199  -2.441  16.050  1.00  0.00           H  
ATOM    216  C   ILE C  32      40.413   2.097  19.121  1.00  0.00           C  
ATOM    217  O   ILE C  32      40.957   1.661  20.139  1.00  0.00           O  
ATOM    218  N   SER C  33      39.897   3.320  19.047  1.00  0.00           N  
ATOM    219  HN  SER C  33      39.454   3.636  18.203  1.00  0.00           H  
ATOM    220  CA  SER C  33      39.925   4.259  20.170  1.00  0.00           C  
ATOM    221  HA  SER C  33      39.935   3.686  21.098  1.00  0.00           H  
ATOM    222  CB  SER C  33      41.153   5.170  20.073  1.00  0.00           C  
ATOM    223  HB1 SER C  33      42.082   4.589  20.080  1.00  0.00           H  
ATOM    224  HB2 SER C  33      41.202   5.827  20.944  1.00  0.00           H  
ATOM    225  OG  SER C  33      41.081   5.998  18.916  1.00  0.00           O  
ATOM    226  HG  SER C  33      41.007   5.424  18.152  1.00  0.00           H  
ATOM    227  C   SER C  33      38.656   5.118  20.142  1.00  0.00           C  
ATOM    228  O   SER C  33      37.954   5.170  19.128  1.00  0.00           O  
ATOM    229  N   TYR C  34      38.363   5.788  21.254  1.00  0.00           N  
ATOM    230  HN  TYR C  34      38.970   5.734  22.050  1.00  0.00           H  
ATOM    231  CA  TYR C  34      37.177   6.645  21.333  1.00  0.00           C  
ATOM    232  HA  TYR C  34      37.014   7.036  20.330  1.00  0.00           H  
ATOM    233  CB  TYR C  34      35.946   5.827  21.783  1.00  0.00           C  
ATOM    234  HB1 TYR C  34      35.835   4.958  21.135  1.00  0.00           H  
ATOM    235  HB2 TYR C  34      35.043   6.419  21.619  1.00  0.00           H  
ATOM    236  CG  TYR C  34      35.947   5.358  23.240  1.00  0.00           C  
ATOM    237  CD1 TYR C  34      35.370   6.129  24.251  1.00  0.00           C  
ATOM    238  HD1 TYR C  34      34.954   7.090  23.994  1.00  0.00           H  
ATOM    239  CE1 TYR C  34      35.384   5.708  25.582  1.00  0.00           C  
ATOM    240  HE1 TYR C  34      34.933   6.341  26.334  1.00  0.00           H  
ATOM    241  CD2 TYR C  34      36.542   4.145  23.603  1.00  0.00           C  
ATOM    242  HD2 TYR C  34      36.994   3.536  22.837  1.00  0.00           H  
ATOM    243  CE2 TYR C  34      36.564   3.715  24.929  1.00  0.00           C  
ATOM    244  HE2 TYR C  34      37.024   2.775  25.195  1.00  0.00           H  
ATOM    245  CZ  TYR C  34      35.983   4.497  25.917  1.00  0.00           C  
ATOM    246  OH  TYR C  34      36.000   4.041  27.229  1.00  0.00           O  
ATOM    247  HH  TYR C  34      35.153   4.155  27.645  1.00  0.00           H  
ATOM    248  C   TYR C  34      37.339   7.855  22.256  1.00  0.00           C  
ATOM    249  O   TYR C  34      38.194   7.880  23.147  1.00  0.00           O  
ATOM    250  N   THR C  35      36.503   8.861  22.014  1.00  0.00           N  
ATOM    251  HN  THR C  35      35.847   8.803  21.256  1.00  0.00           H  
ATOM    252  CA  THR C  35      36.476  10.078  22.813  1.00  0.00           C  
ATOM    253  HA  THR C  35      37.015   9.915  23.748  1.00  0.00           H  
ATOM    254  CB  THR C  35      37.023  11.282  22.023  1.00  0.00           C  
ATOM    255  HB  THR C  35      37.197  12.108  22.720  1.00  0.00           H  
ATOM    256  OG1 THR C  35      36.066  11.692  21.042  1.00  0.00           O  
ATOM    257  HG1 THR C  35      36.395  12.370  20.455  1.00  0.00           H  
ATOM    258  CG2 THR C  35      38.315  10.903  21.316  1.00  0.00           C  
ATOM    259 1HG2 THR C  35      38.129  10.321  20.411  1.00  0.00           H  
ATOM    260 2HG2 THR C  35      38.860  10.269  22.008  1.00  0.00           H  
ATOM    261 3HG2 THR C  35      38.918  11.774  21.057  1.00  0.00           H  
ATOM    262  C   THR C  35      34.990  10.283  23.107  1.00  0.00           C  
ATOM    263  O   THR C  35      34.175   9.412  22.799  1.00  0.00           O  
ATOM    264  N   TYR C  36      34.622  11.406  23.707  1.00  0.00           N  
ATOM    265  HN  TYR C  36      35.218  12.203  23.695  1.00  0.00           H  
ATOM    266  CA  TYR C  36      33.214  11.652  23.981  1.00  0.00           C  
ATOM    267  HA  TYR C  36      32.611  10.764  23.778  1.00  0.00           H  
ATOM    268  CB  TYR C  36      33.004  12.074  25.441  1.00  0.00           C  
ATOM    269  HB1 TYR C  36      31.995  12.473  25.566  1.00  0.00           H  
ATOM    270  HB2 TYR C  36      33.673  12.896  25.696  1.00  0.00           H  
ATOM    271  CG  TYR C  36      33.186  10.961  26.467  1.00  0.00           C  
ATOM    272  CD1 TYR C  36      34.456  10.470  26.797  1.00  0.00           C  
ATOM    273  HD1 TYR C  36      35.325  10.886  26.314  1.00  0.00           H  
ATOM    274  CE1 TYR C  36      34.615   9.448  27.741  1.00  0.00           C  
ATOM    275  HE1 TYR C  36      35.576   9.049  27.991  1.00  0.00           H  
ATOM    276  CD2 TYR C  36      32.080  10.395  27.109  1.00  0.00           C  
ATOM    277  HD2 TYR C  36      31.085  10.757  26.874  1.00  0.00           H  
ATOM    278  CE2 TYR C  36      32.231   9.367  28.052  1.00  0.00           C  
ATOM    279  HE2 TYR C  36      31.295   9.016  28.467  1.00  0.00           H  
ATOM    280  CZ  TYR C  36      33.498   8.901  28.358  1.00  0.00           C  
ATOM    281  OH  TYR C  36      33.645   7.871  29.258  1.00  0.00           O  
ATOM    282  HH  TYR C  36      32.756   7.652  29.514  1.00  0.00           H  
ATOM    283  C   TYR C  36      32.761  12.757  23.052  1.00  0.00           C  
ATOM    284  O   TYR C  36      33.579  13.530  22.576  1.00  0.00           O  
ATOM    285  N   CYS C  37      31.468  12.803  22.757  1.00  0.00           N  
ATOM    286  HN  CYS C  37      30.864  12.128  23.194  1.00  0.00           H  
ATOM    287  CA  CYS C  37      30.907  13.851  21.906  1.00  0.00           C  
ATOM    288  HA  CYS C  37      31.633  14.660  21.808  1.00  0.00           H  
ATOM    289  CB  CYS C  37      30.497  13.347  20.502  1.00  0.00           C  
ATOM    290  HB1 CYS C  37      31.405  13.372  19.898  1.00  0.00           H  
ATOM    291  HB2 CYS C  37      29.822  14.040  19.999  1.00  0.00           H  
ATOM    292  SG  CYS C  37      29.841  11.646  20.326  1.00  0.00           S  
ATOM    293  C   CYS C  37      29.699  14.452  22.594  1.00  0.00           C  
ATOM    294  O   CYS C  37      28.851  15.060  21.949  1.00  0.00           O  
ATOM    295  N   ASP C  38      29.619  14.275  23.907  1.00  0.00           N  
ATOM    296  HN  ASP C  38      30.268  13.763  24.477  1.00  0.00           H  
ATOM    297  CA  ASP C  38      28.510  14.833  24.671  1.00  0.00           C  
ATOM    298  HA  ASP C  38      27.936  15.484  24.017  1.00  0.00           H  
ATOM    299  CB  ASP C  38      27.586  13.719  25.195  1.00  0.00           C  
ATOM    300  HB1 ASP C  38      27.168  13.126  24.389  1.00  0.00           H  
ATOM    301  HB2 ASP C  38      26.731  14.163  25.705  1.00  0.00           H  
ATOM    302  CG  ASP C  38      28.273  12.793  26.192  1.00  0.00           C  
ATOM    303  OD1 ASP C  38      29.523  12.762  26.222  1.00  0.00           O  
ATOM    304  OD2 ASP C  38      27.558  12.079  26.937  1.00  0.00           O  
ATOM    305  C   ASP C  38      29.042  15.674  25.828  1.00  0.00           C  
ATOM    306  O   ASP C  38      30.207  15.544  26.217  1.00  0.00           O  
ATOM    307  N   LYS C  39      28.187  16.545  26.358  1.00  0.00           N  
ATOM    308  HN  LYS C  39      27.239  16.295  26.201  1.00  0.00           H  
ATOM    309  CA  LYS C  39      28.555  17.420  27.466  1.00  0.00           C  
ATOM    310  HA  LYS C  39      29.401  18.017  27.122  1.00  0.00           H  
ATOM    311  CB  LYS C  39      27.368  18.325  27.822  1.00  0.00           C  
ATOM    312  HB1 LYS C  39      27.684  18.957  28.655  1.00  0.00           H  
ATOM    313  HB2 LYS C  39      26.533  17.743  28.215  1.00  0.00           H  
ATOM    314  CG  LYS C  39      26.878  19.256  26.685  1.00  0.00           C  
ATOM    315  HG1 LYS C  39      27.709  19.597  26.066  1.00  0.00           H  
ATOM    316  HG2 LYS C  39      26.489  20.156  27.164  1.00  0.00           H  
ATOM    317  CD  LYS C  39      25.730  18.656  25.843  1.00  0.00           C  
ATOM    318  HD1 LYS C  39      25.039  19.463  25.594  1.00  0.00           H  
ATOM    319  HD2 LYS C  39      25.151  17.942  26.432  1.00  0.00           H  
ATOM    320  CE  LYS C  39      26.221  18.022  24.532  1.00  0.00           C  
ATOM    321  HE1 LYS C  39      26.833  17.150  24.645  1.00  0.00           H  
ATOM    322  HE2 LYS C  39      26.824  18.742  23.973  1.00  0.00           H  
ATOM    323  NZ  LYS C  39      25.105  17.579  23.636  1.00  0.00           N1+
ATOM    324  HZ1 LYS C  39      24.476  18.368  23.384  1.00  0.00           H  
ATOM    325  HZ2 LYS C  39      24.545  16.833  24.103  1.00  0.00           H  
ATOM    326  HZ3 LYS C  39      25.500  17.165  22.762  1.00  0.00           H  
ATOM    327  C   LYS C  39      29.015  16.616  28.696  1.00  0.00           C  
ATOM    328  O   LYS C  39      30.199  16.642  29.045  1.00  0.00           O  
ATOM    329  N   MET C  40      28.083  15.912  29.346  1.00  0.00           N  
ATOM    330  HN  MET C  40      27.177  15.798  28.948  1.00  0.00           H  
ATOM    331  CA  MET C  40      28.399  15.079  30.518  1.00  0.00           C  
ATOM    332  HA  MET C  40      28.975  15.684  31.220  1.00  0.00           H  
ATOM    333  CB  MET C  40      27.116  14.542  31.155  1.00  0.00           C  
ATOM    334  HB1 MET C  40      27.369  13.685  31.780  1.00  0.00           H  
ATOM    335  HB2 MET C  40      26.453  14.153  30.380  1.00  0.00           H  
ATOM    336  CG  MET C  40      26.363  15.525  32.048  1.00  0.00           C  
ATOM    337  HG1 MET C  40      26.944  15.752  32.943  1.00  0.00           H  
ATOM    338  HG2 MET C  40      25.456  15.036  32.401  1.00  0.00           H  
ATOM    339  SD  MET C  40      25.851  17.079  31.258  1.00  0.00           S  
ATOM    340  CE  MET C  40      26.916  18.322  32.192  1.00  0.00           C  
ATOM    341  HE1 MET C  40      27.971  18.089  32.050  1.00  0.00           H  
ATOM    342  HE2 MET C  40      26.707  18.262  33.261  1.00  0.00           H  
ATOM    343  HE3 MET C  40      26.719  19.336  31.846  1.00  0.00           H  
ATOM    344  C   MET C  40      29.238  13.904  30.032  1.00  0.00           C  
ATOM    345  O   MET C  40      28.863  13.238  29.075  1.00  0.00           O  
ATOM    346  N   GLN C  41      30.359  13.621  30.679  1.00  0.00           N  
ATOM    347  HN  GLN C  41      30.629  14.166  31.468  1.00  0.00           H  
ATOM    348  CA  GLN C  41      31.187  12.527  30.197  1.00  0.00           C  
ATOM    349  HA  GLN C  41      30.799  12.144  29.250  1.00  0.00           H  
ATOM    350  CB  GLN C  41      32.589  13.046  29.896  1.00  0.00           C  
ATOM    351  HB1 GLN C  41      33.236  12.220  29.592  1.00  0.00           H  
ATOM    352  HB2 GLN C  41      33.023  13.450  30.812  1.00  0.00           H  
ATOM    353  CG  GLN C  41      32.625  14.094  28.793  1.00  0.00           C  
ATOM    354  HG1 GLN C  41      31.875  14.864  28.966  1.00  0.00           H  
ATOM    355  HG2 GLN C  41      32.365  13.638  27.837  1.00  0.00           H  
ATOM    356  CD  GLN C  41      33.981  14.755  28.663  1.00  0.00           C  
ATOM    357  OE1 GLN C  41      34.978  14.111  28.324  1.00  0.00           O  
ATOM    358  NE2 GLN C  41      34.027  16.051  28.943  1.00  0.00           N  
ATOM    359 1HE2 GLN C  41      33.143  16.477  29.152  1.00  0.00           H  
ATOM    360 2HE2 GLN C  41      34.860  16.591  28.956  1.00  0.00           H  
ATOM    361  C   GLN C  41      31.263  11.319  31.108  1.00  0.00           C  
ATOM    362  O   GLN C  41      32.347  10.884  31.497  1.00  0.00           O  
ATOM    363  N   TYR C  42      30.098  10.772  31.429  1.00  0.00           N  
ATOM    364  HN  TYR C  42      29.298  11.142  30.955  1.00  0.00           H  
ATOM    365  CA  TYR C  42      29.997   9.596  32.287  1.00  0.00           C  
ATOM    366  HA  TYR C  42      30.285   9.970  33.266  1.00  0.00           H  
ATOM    367  CB  TYR C  42      28.547   9.106  32.310  1.00  0.00           C  
ATOM    368  HB1 TYR C  42      28.434   8.330  33.067  1.00  0.00           H  
ATOM    369  HB2 TYR C  42      28.311   8.625  31.357  1.00  0.00           H  
ATOM    370  CG  TYR C  42      27.510  10.187  32.565  1.00  0.00           C  
ATOM    371  CD1 TYR C  42      26.594  10.549  31.576  1.00  0.00           C  
ATOM    372  HD1 TYR C  42      26.653  10.107  30.589  1.00  0.00           H  
ATOM    373  CE1 TYR C  42      25.590  11.480  31.825  1.00  0.00           C  
ATOM    374  HE1 TYR C  42      24.890  11.745  31.045  1.00  0.00           H  
ATOM    375  CD2 TYR C  42      27.401  10.797  33.811  1.00  0.00           C  
ATOM    376  HD2 TYR C  42      28.111  10.577  34.593  1.00  0.00           H  
ATOM    377  CE2 TYR C  42      26.402  11.730  34.071  1.00  0.00           C  
ATOM    378  HE2 TYR C  42      26.505  12.262  34.969  1.00  0.00           H  
ATOM    379  CZ  TYR C  42      25.494  12.065  33.074  1.00  0.00           C  
ATOM    380  OH  TYR C  42      24.463  12.949  33.337  1.00  0.00           O  
ATOM    381  HH  TYR C  42      24.522  13.274  34.230  1.00  0.00           H  
ATOM    382  C   TYR C  42      30.924   8.483  31.779  1.00  0.00           C  
ATOM    383  O   TYR C  42      30.870   8.095  30.605  1.00  0.00           O  
ATOM    384  N   PRO C  43      31.778   7.949  32.663  1.00  0.00           N  
ATOM    385  CD  PRO C  43      31.885   8.336  34.082  1.00  0.00           C  
ATOM    386  HD1 PRO C  43      30.911   8.448  34.558  1.00  0.00           H  
ATOM    387  HD2 PRO C  43      32.449   9.266  34.171  1.00  0.00           H  
ATOM    388  CA  PRO C  43      32.736   6.879  32.334  1.00  0.00           C  
ATOM    389  HA  PRO C  43      33.441   7.212  31.586  1.00  0.00           H  
ATOM    390  CB  PRO C  43      33.591   6.793  33.597  1.00  0.00           C  
ATOM    391  HB1 PRO C  43      34.397   7.528  33.561  1.00  0.00           H  
ATOM    392  HB2 PRO C  43      34.045   5.812  33.749  1.00  0.00           H  
ATOM    393  CG  PRO C  43      32.622   7.157  34.678  1.00  0.00           C  
ATOM    394  HG1 PRO C  43      31.934   6.330  34.861  1.00  0.00           H  
ATOM    395  HG2 PRO C  43      33.114   7.405  35.619  1.00  0.00           H  
ATOM    396  C   PRO C  43      32.165   5.508  31.930  1.00  0.00           C  
ATOM    397  O   PRO C  43      31.137   5.077  32.453  1.00  0.00           O  
ATOM    398  N   ILE C  44      32.839   4.833  30.994  1.00  0.00           N  
ATOM    399  HN  ILE C  44      33.667   5.219  30.586  1.00  0.00           H  
ATOM    400  CA  ILE C  44      32.424   3.504  30.535  1.00  0.00           C  
ATOM    401  HA  ILE C  44      31.737   3.087  31.275  1.00  0.00           H  
ATOM    402  CB  ILE C  44      31.837   3.473  29.121  1.00  0.00           C  
ATOM    403  HB  ILE C  44      32.584   3.218  28.361  1.00  0.00           H  
ATOM    404  CG2 ILE C  44      30.726   2.445  29.057  1.00  0.00           C  
ATOM    405 1HG2 ILE C  44      29.765   2.846  29.349  1.00  0.00           H  
ATOM    406 2HG2 ILE C  44      30.925   1.559  29.659  1.00  0.00           H  
ATOM    407 3HG2 ILE C  44      30.600   2.096  28.031  1.00  0.00           H  
ATOM    408  CG1 ILE C  44      31.293   4.826  28.725  1.00  0.00           C  
ATOM    409 1HG1 ILE C  44      32.108   5.541  28.724  1.00  0.00           H  
ATOM    410 2HG1 ILE C  44      30.539   5.188  29.421  1.00  0.00           H  
ATOM    411  CD1 ILE C  44      30.761   4.822  27.315  1.00  0.00           C  
ATOM    412 1HD1 ILE C  44      29.885   4.183  27.205  1.00  0.00           H  
ATOM    413 2HD1 ILE C  44      31.535   4.473  26.632  1.00  0.00           H  
ATOM    414 3HD1 ILE C  44      30.467   5.828  27.010  1.00  0.00           H  
ATOM    415  C   ILE C  44      33.626   2.604  30.425  1.00  0.00           C  
ATOM    416  O   ILE C  44      34.718   3.067  30.111  1.00  0.00           O  
ATOM    417  N   SER C  45      33.411   1.314  30.656  1.00  0.00           N  
ATOM    418  HN  SER C  45      32.486   0.995  30.871  1.00  0.00           H  
ATOM    419  CA  SER C  45      34.463   0.316  30.538  1.00  0.00           C  
ATOM    420  HA  SER C  45      35.430   0.811  30.425  1.00  0.00           H  
ATOM    421  CB  SER C  45      34.472  -0.570  31.771  1.00  0.00           C  
ATOM    422  HB1 SER C  45      33.473  -0.987  31.781  1.00  0.00           H  
ATOM    423  HB2 SER C  45      34.671  -0.028  32.696  1.00  0.00           H  
ATOM    424  OG  SER C  45      35.406  -1.615  31.612  1.00  0.00           O  
ATOM    425  HG  SER C  45      35.213  -2.196  30.870  1.00  0.00           H  
ATOM    426  C   SER C  45      34.153  -0.500  29.279  1.00  0.00           C  
ATOM    427  O   SER C  45      33.081  -1.069  29.159  1.00  0.00           O  
ATOM    428  N   ILE C  46      35.082  -0.550  28.334  1.00  0.00           N  
ATOM    429  HN  ILE C  46      35.976  -0.127  28.476  1.00  0.00           H  
ATOM    430  CA  ILE C  46      34.852  -1.263  27.084  1.00  0.00           C  
ATOM    431  HA  ILE C  46      33.959  -1.885  27.188  1.00  0.00           H  
ATOM    432  CB  ILE C  46      34.641  -0.268  25.948  1.00  0.00           C  
ATOM    433  HB  ILE C  46      35.539   0.344  25.838  1.00  0.00           H  
ATOM    434  CG2 ILE C  46      34.390  -1.000  24.656  1.00  0.00           C  
ATOM    435 1HG2 ILE C  46      33.535  -1.671  24.744  1.00  0.00           H  
ATOM    436 2HG2 ILE C  46      35.246  -1.587  24.322  1.00  0.00           H  
ATOM    437 3HG2 ILE C  46      34.180  -0.309  23.841  1.00  0.00           H  
ATOM    438  CG1 ILE C  46      33.471   0.647  26.278  1.00  0.00           C  
ATOM    439 1HG1 ILE C  46      33.612   1.119  27.248  1.00  0.00           H  
ATOM    440 2HG1 ILE C  46      32.546   0.074  26.356  1.00  0.00           H  
ATOM    441  CD1 ILE C  46      33.308   1.780  25.306  1.00  0.00           C  
ATOM    442 1HD1 ILE C  46      32.951   1.434  24.336  1.00  0.00           H  
ATOM    443 2HD1 ILE C  46      34.247   2.305  25.150  1.00  0.00           H  
ATOM    444 3HD1 ILE C  46      32.586   2.508  25.676  1.00  0.00           H  
ATOM    445  C   ILE C  46      35.988  -2.186  26.681  1.00  0.00           C  
ATOM    446  O   ILE C  46      37.060  -1.726  26.315  1.00  0.00           O  
ATOM    447  N   ASN C  47      35.744  -3.491  26.724  1.00  0.00           N  
ATOM    448  HN  ASN C  47      34.853  -3.812  27.059  1.00  0.00           H  
ATOM    449  CA  ASN C  47      36.756  -4.478  26.350  1.00  0.00           C  
ATOM    450  HA  ASN C  47      37.657  -3.954  26.024  1.00  0.00           H  
ATOM    451  CB  ASN C  47      37.104  -5.361  27.543  1.00  0.00           C  
ATOM    452  HB1 ASN C  47      37.859  -6.102  27.274  1.00  0.00           H  
ATOM    453  HB2 ASN C  47      36.224  -5.915  27.863  1.00  0.00           H  
ATOM    454  CG  ASN C  47      37.589  -4.555  28.730  1.00  0.00           C  
ATOM    455  OD1 ASN C  47      36.802  -3.873  29.402  1.00  0.00           O  
ATOM    456  ND2 ASN C  47      38.897  -4.618  28.990  1.00  0.00           N  
ATOM    457 1HD2 ASN C  47      39.524  -5.166  28.441  1.00  0.00           H  
ATOM    458 2HD2 ASN C  47      39.222  -4.082  29.766  1.00  0.00           H  
ATOM    459  C   ASN C  47      36.288  -5.351  25.200  1.00  0.00           C  
ATOM    460  O   ASN C  47      35.125  -5.748  25.133  1.00  0.00           O  
ATOM    461  N   VAL C  48      37.201  -5.648  24.290  1.00  0.00           N  
ATOM    462  HN  VAL C  48      38.151  -5.366  24.413  1.00  0.00           H  
ATOM    463  CA  VAL C  48      36.874  -6.455  23.136  1.00  0.00           C  
ATOM    464  HA  VAL C  48      35.870  -6.872  23.250  1.00  0.00           H  
ATOM    465  CB  VAL C  48      36.948  -5.581  21.858  1.00  0.00           C  
ATOM    466  HB  VAL C  48      37.982  -5.286  21.671  1.00  0.00           H  
ATOM    467  CG1 VAL C  48      36.439  -6.343  20.655  1.00  0.00           C  
ATOM    468 1HG1 VAL C  48      35.534  -6.895  20.903  1.00  0.00           H  
ATOM    469 2HG1 VAL C  48      37.174  -7.055  20.282  1.00  0.00           H  
ATOM    470 3HG1 VAL C  48      36.173  -5.666  19.853  1.00  0.00           H  
ATOM    471  CG2 VAL C  48      36.136  -4.312  22.054  1.00  0.00           C  
ATOM    472 1HG2 VAL C  48      36.573  -3.646  22.798  1.00  0.00           H  
ATOM    473 2HG2 VAL C  48      35.116  -4.538  22.364  1.00  0.00           H  
ATOM    474 3HG2 VAL C  48      36.083  -3.764  21.118  1.00  0.00           H  
ATOM    475  C   VAL C  48      37.867  -7.611  23.065  1.00  0.00           C  
ATOM    476  O   VAL C  48      39.072  -7.385  22.903  1.00  0.00           O  
ATOM    477  N   ASN C  49      37.368  -8.845  23.193  1.00  0.00           N  
ATOM    478  HN  ASN C  49      36.389  -8.953  23.381  1.00  0.00           H  
ATOM    479  CA  ASN C  49      38.239 -10.026  23.148  1.00  0.00           C  
ATOM    480  HA  ASN C  49      39.208  -9.676  22.812  1.00  0.00           H  
ATOM    481  CB  ASN C  49      38.456 -10.567  24.555  1.00  0.00           C  
ATOM    482  HB1 ASN C  49      39.008 -11.508  24.540  1.00  0.00           H  
ATOM    483  HB2 ASN C  49      37.497 -10.777  25.031  1.00  0.00           H  
ATOM    484  CG  ASN C  49      39.212  -9.597  25.424  1.00  0.00           C  
ATOM    485  OD1 ASN C  49      38.616  -8.774  26.120  1.00  0.00           O  
ATOM    486  ND2 ASN C  49      40.541  -9.665  25.366  1.00  0.00           N  
ATOM    487 1HD2 ASN C  49      41.036 -10.340  24.826  1.00  0.00           H  
ATOM    488 2HD2 ASN C  49      41.031  -8.978  25.899  1.00  0.00           H  
ATOM    489  C   ASN C  49      37.787 -11.165  22.263  1.00  0.00           C  
ATOM    490  O   ASN C  49      36.778 -11.802  22.541  1.00  0.00           O  
ATOM    491  N   PRO C  50      38.549 -11.461  21.196  1.00  0.00           N  
ATOM    492  CD  PRO C  50      38.242 -12.596  20.310  1.00  0.00           C  
ATOM    493  HD1 PRO C  50      37.208 -12.596  19.977  1.00  0.00           H  
ATOM    494  HD2 PRO C  50      38.440 -13.533  20.832  1.00  0.00           H  
ATOM    495  CA  PRO C  50      39.792 -10.806  20.773  1.00  0.00           C  
ATOM    496  HA  PRO C  50      40.485 -10.645  21.598  1.00  0.00           H  
ATOM    497  CB  PRO C  50      40.404 -11.825  19.822  1.00  0.00           C  
ATOM    498  HB1 PRO C  50      40.927 -12.604  20.378  1.00  0.00           H  
ATOM    499  HB2 PRO C  50      41.110 -11.392  19.110  1.00  0.00           H  
ATOM    500  CG  PRO C  50      39.198 -12.387  19.156  1.00  0.00           C  
ATOM    501  HG1 PRO C  50      38.786 -11.673  18.440  1.00  0.00           H  
ATOM    502  HG2 PRO C  50      39.410 -13.311  18.617  1.00  0.00           H  
ATOM    503  C   PRO C  50      39.491  -9.486  20.078  1.00  0.00           C  
ATOM    504  O   PRO C  50      38.333  -9.166  19.837  1.00  0.00           O  
ATOM    505  N   CYS C  51      40.518  -8.723  19.735  1.00  0.00           N  
ATOM    506  HN  CYS C  51      41.453  -9.053  19.833  1.00  0.00           H  
ATOM    507  CA  CYS C  51      40.270  -7.440  19.094  1.00  0.00           C  
ATOM    508  HA  CYS C  51      39.552  -6.921  19.733  1.00  0.00           H  
ATOM    509  CB  CYS C  51      41.553  -6.602  19.032  1.00  0.00           C  
ATOM    510  HB1 CYS C  51      42.241  -7.011  18.291  1.00  0.00           H  
ATOM    511  HB2 CYS C  51      42.075  -6.669  19.986  1.00  0.00           H  
ATOM    512  SG  CYS C  51      41.282  -4.827  18.682  1.00  0.00           S  
ATOM    513  C   CYS C  51      39.677  -7.582  17.699  1.00  0.00           C  
ATOM    514  O   CYS C  51      40.041  -8.482  16.943  1.00  0.00           O  
ATOM    515  N   ILE C  52      38.764  -6.674  17.374  1.00  0.00           N  
ATOM    516  HN  ILE C  52      38.585  -5.953  18.036  1.00  0.00           H  
ATOM    517  CA  ILE C  52      38.095  -6.654  16.089  1.00  0.00           C  
ATOM    518  HA  ILE C  52      37.469  -7.547  16.060  1.00  0.00           H  
ATOM    519  CB  ILE C  52      37.285  -5.377  15.917  1.00  0.00           C  
ATOM    520  HB  ILE C  52      37.968  -4.529  15.937  1.00  0.00           H  
ATOM    521  CG2 ILE C  52      36.563  -5.396  14.587  1.00  0.00           C  
ATOM    522 1HG2 ILE C  52      36.026  -6.333  14.464  1.00  0.00           H  
ATOM    523 2HG2 ILE C  52      37.246  -5.281  13.750  1.00  0.00           H  
ATOM    524 3HG2 ILE C  52      35.843  -4.580  14.515  1.00  0.00           H  
ATOM    525  CG1 ILE C  52      36.291  -5.228  17.063  1.00  0.00           C  
ATOM    526 1HG1 ILE C  52      35.864  -4.225  17.019  1.00  0.00           H  
ATOM    527 2HG1 ILE C  52      36.819  -5.257  18.008  1.00  0.00           H  
ATOM    528  CD1 ILE C  52      35.171  -6.201  17.030  1.00  0.00           C  
ATOM    529 1HD1 ILE C  52      35.548  -7.221  17.007  1.00  0.00           H  
ATOM    530 2HD1 ILE C  52      34.526  -6.052  16.165  1.00  0.00           H  
ATOM    531 3HD1 ILE C  52      34.547  -6.090  17.916  1.00  0.00           H  
ATOM    532  C   ILE C  52      39.065  -6.707  14.922  1.00  0.00           C  
ATOM    533  O   ILE C  52      40.134  -6.110  14.957  1.00  0.00           O  
ATOM    534  N   GLU C  53      38.675  -7.437  13.886  1.00  0.00           N  
ATOM    535  HN  GLU C  53      37.835  -7.975  13.957  1.00  0.00           H  
ATOM    536  CA  GLU C  53      39.449  -7.534  12.663  1.00  0.00           C  
ATOM    537  HA  GLU C  53      40.196  -6.744  12.630  1.00  0.00           H  
ATOM    538  CB  GLU C  53      40.079  -8.915  12.512  1.00  0.00           C  
ATOM    539  HB1 GLU C  53      40.078  -9.235  11.476  1.00  0.00           H  
ATOM    540  HB2 GLU C  53      39.511  -9.668  13.041  1.00  0.00           H  
ATOM    541  CG  GLU C  53      41.515  -8.968  13.008  1.00  0.00           C  
ATOM    542  HG1 GLU C  53      41.531  -8.707  14.065  1.00  0.00           H  
ATOM    543  HG2 GLU C  53      42.132  -8.239  12.482  1.00  0.00           H  
ATOM    544  CD  GLU C  53      42.150 -10.343  12.860  1.00  0.00           C  
ATOM    545  OE1 GLU C  53      41.718 -11.277  13.575  1.00  0.00           O  
ATOM    546  OE2 GLU C  53      43.079 -10.487  12.028  1.00  0.00           O  
ATOM    547  C   GLU C  53      38.435  -7.277  11.567  1.00  0.00           C  
ATOM    548  O   GLU C  53      37.467  -8.025  11.417  1.00  0.00           O  
ATOM    549  N   LEU C  54      38.632  -6.199  10.821  1.00  0.00           N  
ATOM    550  HN  LEU C  54      39.516  -5.736  10.890  1.00  0.00           H  
ATOM    551  CA  LEU C  54      37.691  -5.856   9.772  1.00  0.00           C  
ATOM    552  HA  LEU C  54      36.703  -5.832  10.235  1.00  0.00           H  
ATOM    553  CB  LEU C  54      38.023  -4.475   9.212  1.00  0.00           C  
ATOM    554  HB1 LEU C  54      37.717  -4.397   8.167  1.00  0.00           H  
ATOM    555  HB2 LEU C  54      39.104  -4.337   9.211  1.00  0.00           H  
ATOM    556  CG  LEU C  54      37.330  -3.348   9.980  1.00  0.00           C  
ATOM    557  HG  LEU C  54      36.251  -3.453   9.853  1.00  0.00           H  
ATOM    558  CD1 LEU C  54      37.658  -3.455  11.449  1.00  0.00           C  
ATOM    559 1HD1 LEU C  54      38.729  -3.387  11.646  1.00  0.00           H  
ATOM    560 2HD1 LEU C  54      37.271  -4.373  11.878  1.00  0.00           H  
ATOM    561 3HD1 LEU C  54      37.150  -2.657  11.980  1.00  0.00           H  
ATOM    562  CD2 LEU C  54      37.743  -2.012   9.416  1.00  0.00           C  
ATOM    563 1HD2 LEU C  54      37.513  -1.942   8.352  1.00  0.00           H  
ATOM    564 2HD2 LEU C  54      38.814  -1.858   9.539  1.00  0.00           H  
ATOM    565 3HD2 LEU C  54      37.233  -1.193   9.921  1.00  0.00           H  
ATOM    566  C   LEU C  54      37.582  -6.879   8.655  1.00  0.00           C  
ATOM    567  O   LEU C  54      36.687  -6.790   7.831  1.00  0.00           O  
ATOM    568  N   LYS C  55      38.496  -7.842   8.623  1.00  0.00           N  
ATOM    569  HN  LYS C  55      39.333  -7.714   9.161  1.00  0.00           H  
ATOM    570  CA  LYS C  55      38.448  -8.888   7.609  1.00  0.00           C  
ATOM    571  HA  LYS C  55      38.108  -8.446   6.670  1.00  0.00           H  
ATOM    572  CB  LYS C  55      39.833  -9.527   7.423  1.00  0.00           C  
ATOM    573  HB1 LYS C  55      40.461  -8.759   6.968  1.00  0.00           H  
ATOM    574  HB2 LYS C  55      39.789 -10.327   6.686  1.00  0.00           H  
ATOM    575  CG  LYS C  55      40.541  -9.956   8.710  1.00  0.00           C  
ATOM    576  HG1 LYS C  55      40.381  -9.219   9.488  1.00  0.00           H  
ATOM    577  HG2 LYS C  55      41.620  -9.903   8.559  1.00  0.00           H  
ATOM    578  CD  LYS C  55      40.149 -11.353   9.193  1.00  0.00           C  
ATOM    579  HD1 LYS C  55      39.075 -11.455   9.313  1.00  0.00           H  
ATOM    580  HD2 LYS C  55      40.568 -11.501  10.192  1.00  0.00           H  
ATOM    581  CE  LYS C  55      40.678 -12.424   8.253  1.00  0.00           C  
ATOM    582  HE1 LYS C  55      40.203 -12.366   7.274  1.00  0.00           H  
ATOM    583  HE2 LYS C  55      40.455 -13.409   8.665  1.00  0.00           H  
ATOM    584  NZ  LYS C  55      42.160 -12.325   8.073  1.00  0.00           N1+
ATOM    585  HZ1 LYS C  55      42.613 -12.343   9.016  1.00  0.00           H  
ATOM    586  HZ2 LYS C  55      42.397 -11.380   7.696  1.00  0.00           H  
ATOM    587  HZ3 LYS C  55      42.580 -13.052   7.466  1.00  0.00           H  
ATOM    588  C   LYS C  55      37.433  -9.937   8.058  1.00  0.00           C  
ATOM    589  O   LYS C  55      37.144 -10.891   7.345  1.00  0.00           O  
ATOM    590  N   GLY C  56      36.885  -9.740   9.251  1.00  0.00           N  
ATOM    591  HN  GLY C  56      37.231  -9.020   9.848  1.00  0.00           H  
ATOM    592  CA  GLY C  56      35.914 -10.670   9.793  1.00  0.00           C  
ATOM    593  HA1 GLY C  56      35.715 -11.490   9.102  1.00  0.00           H  
ATOM    594  HA2 GLY C  56      34.991 -10.111   9.948  1.00  0.00           H  
ATOM    595  C   GLY C  56      36.430 -11.223  11.099  1.00  0.00           C  
ATOM    596  O   GLY C  56      37.550 -11.726  11.157  1.00  0.00           O  
ATOM    597  N   SER C  57      35.620 -11.121  12.150  1.00  0.00           N  
ATOM    598  HN  SER C  57      34.677 -10.800  12.028  1.00  0.00           H  
ATOM    599  CA  SER C  57      35.990 -11.615  13.477  1.00  0.00           C  
ATOM    600  HA  SER C  57      36.544 -12.545  13.330  1.00  0.00           H  
ATOM    601  CB  SER C  57      36.870 -10.584  14.209  1.00  0.00           C  
ATOM    602  HB1 SER C  57      37.769 -10.398  13.625  1.00  0.00           H  
ATOM    603  HB2 SER C  57      37.224 -10.965  15.168  1.00  0.00           H  
ATOM    604  OG  SER C  57      36.174  -9.373  14.449  1.00  0.00           O  
ATOM    605  HG  SER C  57      35.821  -9.059  13.615  1.00  0.00           H  
ATOM    606  C   SER C  57      34.766 -11.927  14.334  1.00  0.00           C  
ATOM    607  O   SER C  57      33.638 -11.601  13.978  1.00  0.00           O  
ATOM    608  N   LYS C  58      35.000 -12.579  15.462  1.00  0.00           N  
ATOM    609  HN  LYS C  58      35.936 -12.800  15.738  1.00  0.00           H  
ATOM    610  CA  LYS C  58      33.921 -12.898  16.373  1.00  0.00           C  
ATOM    611  HA  LYS C  58      33.247 -12.039  16.390  1.00  0.00           H  
ATOM    612  CB  LYS C  58      33.177 -14.157  15.914  1.00  0.00           C  
ATOM    613  HB1 LYS C  58      32.860 -14.013  14.879  1.00  0.00           H  
ATOM    614  HB2 LYS C  58      32.258 -14.211  16.491  1.00  0.00           H  
ATOM    615  CG  LYS C  58      33.924 -15.477  16.035  1.00  0.00           C  
ATOM    616  HG1 LYS C  58      35.004 -15.334  15.984  1.00  0.00           H  
ATOM    617  HG2 LYS C  58      33.665 -16.077  15.161  1.00  0.00           H  
ATOM    618  CD  LYS C  58      33.504 -16.236  17.289  1.00  0.00           C  
ATOM    619  HD1 LYS C  58      32.433 -16.132  17.466  1.00  0.00           H  
ATOM    620  HD2 LYS C  58      33.983 -15.809  18.170  1.00  0.00           H  
ATOM    621  CE  LYS C  58      33.825 -17.727  17.199  1.00  0.00           C  
ATOM    622  HE1 LYS C  58      33.254 -18.220  16.414  1.00  0.00           H  
ATOM    623  HE2 LYS C  58      33.552 -18.225  18.131  1.00  0.00           H  
ATOM    624  NZ  LYS C  58      35.271 -18.020  16.921  1.00  0.00           N1+
ATOM    625  HZ1 LYS C  58      35.878 -17.597  17.652  1.00  0.00           H  
ATOM    626  HZ2 LYS C  58      35.520 -17.599  16.002  1.00  0.00           H  
ATOM    627  HZ3 LYS C  58      35.428 -19.047  16.871  1.00  0.00           H  
ATOM    628  C   LYS C  58      34.503 -13.064  17.767  1.00  0.00           C  
ATOM    629  O   LYS C  58      35.396 -13.876  17.981  1.00  0.00           O  
ATOM    630  N   GLY C  59      34.008 -12.266  18.706  1.00  0.00           N  
ATOM    631  HN  GLY C  59      33.233 -11.659  18.518  1.00  0.00           H  
ATOM    632  CA  GLY C  59      34.499 -12.329  20.068  1.00  0.00           C  
ATOM    633  HA1 GLY C  59      35.352 -11.653  20.115  1.00  0.00           H  
ATOM    634  HA2 GLY C  59      34.816 -13.345  20.309  1.00  0.00           H  
ATOM    635  C   GLY C  59      33.470 -11.860  21.079  1.00  0.00           C  
ATOM    636  O   GLY C  59      32.281 -11.800  20.763  1.00  0.00           O  
ATOM    637  N   LEU C  60      33.928 -11.543  22.293  1.00  0.00           N  
ATOM    638  HN  LEU C  60      34.912 -11.550  22.476  1.00  0.00           H  
ATOM    639  CA  LEU C  60      33.064 -11.073  23.370  1.00  0.00           C  
ATOM    640  HA  LEU C  60      32.023 -11.159  23.056  1.00  0.00           H  
ATOM    641  CB  LEU C  60      33.291 -11.886  24.638  1.00  0.00           C  
ATOM    642  HB1 LEU C  60      32.629 -11.499  25.414  1.00  0.00           H  
ATOM    643  HB2 LEU C  60      34.302 -11.675  24.997  1.00  0.00           H  
ATOM    644  CG  LEU C  60      33.132 -13.396  24.581  1.00  0.00           C  
ATOM    645  HG  LEU C  60      33.856 -13.808  23.876  1.00  0.00           H  
ATOM    646  CD1 LEU C  60      33.430 -13.943  25.953  1.00  0.00           C  
ATOM    647 1HD1 LEU C  60      32.726 -13.575  26.698  1.00  0.00           H  
ATOM    648 2HD1 LEU C  60      34.433 -13.670  26.283  1.00  0.00           H  
ATOM    649 3HD1 LEU C  60      33.373 -15.032  25.962  1.00  0.00           H  
ATOM    650  CD2 LEU C  60      31.739 -13.784  24.144  1.00  0.00           C  
ATOM    651 1HD2 LEU C  60      31.534 -13.441  23.130  1.00  0.00           H  
ATOM    652 2HD2 LEU C  60      30.982 -13.354  24.802  1.00  0.00           H  
ATOM    653 3HD2 LEU C  60      31.612 -14.867  24.155  1.00  0.00           H  
ATOM    654  C   LEU C  60      33.358  -9.618  23.686  1.00  0.00           C  
ATOM    655  O   LEU C  60      34.521  -9.230  23.800  1.00  0.00           O  
ATOM    656  N   LEU C  61      32.297  -8.827  23.826  1.00  0.00           N  
ATOM    657  HN  LEU C  61      31.400  -9.243  23.889  1.00  0.00           H  
ATOM    658  CA  LEU C  61      32.394  -7.407  24.140  1.00  0.00           C  
ATOM    659  HA  LEU C  61      33.431  -7.083  24.043  1.00  0.00           H  
ATOM    660  CB  LEU C  61      31.504  -6.604  23.196  1.00  0.00           C  
ATOM    661  HB1 LEU C  61      30.575  -7.162  23.070  1.00  0.00           H  
ATOM    662  HB2 LEU C  61      31.964  -6.569  22.209  1.00  0.00           H  
ATOM    663  CG  LEU C  61      31.128  -5.196  23.652  1.00  0.00           C  
ATOM    664  HG  LEU C  61      30.689  -5.188  24.648  1.00  0.00           H  
ATOM    665  CD1 LEU C  61      32.372  -4.313  23.660  1.00  0.00           C  
ATOM    666 1HD1 LEU C  61      32.846  -4.276  22.679  1.00  0.00           H  
ATOM    667 2HD1 LEU C  61      33.108  -4.664  24.381  1.00  0.00           H  
ATOM    668 3HD1 LEU C  61      32.115  -3.292  23.941  1.00  0.00           H  
ATOM    669  CD2 LEU C  61      30.080  -4.623  22.735  1.00  0.00           C  
ATOM    670 1HD2 LEU C  61      29.160  -5.202  22.806  1.00  0.00           H  
ATOM    671 2HD2 LEU C  61      30.407  -4.644  21.695  1.00  0.00           H  
ATOM    672 3HD2 LEU C  61      29.846  -3.588  22.979  1.00  0.00           H  
ATOM    673  C   LEU C  61      31.925  -7.194  25.573  1.00  0.00           C  
ATOM    674  O   LEU C  61      30.728  -7.235  25.846  1.00  0.00           O  
ATOM    675  N   HIS C  62      32.859  -6.974  26.490  1.00  0.00           N  
ATOM    676  HN  HIS C  62      33.798  -6.800  26.187  1.00  0.00           H  
ATOM    677  CA  HIS C  62      32.494  -6.770  27.881  1.00  0.00           C  
ATOM    678  HA  HIS C  62      31.538  -7.262  28.067  1.00  0.00           H  
ATOM    679  CB  HIS C  62      33.531  -7.418  28.803  1.00  0.00           C  
ATOM    680  HB1 HIS C  62      34.511  -6.977  28.635  1.00  0.00           H  
ATOM    681  HB2 HIS C  62      33.620  -8.478  28.567  1.00  0.00           H  
ATOM    682  CG  HIS C  62      33.206  -7.285  30.265  1.00  0.00           C  
ATOM    683  ND1 HIS C  62      33.303  -6.088  30.951  1.00  0.00           N  
ATOM    684  CE1 HIS C  62      32.930  -6.268  32.207  1.00  0.00           C  
ATOM    685  HE1 HIS C  62      32.883  -5.501  32.965  1.00  0.00           H  
ATOM    686  NE2 HIS C  62      32.595  -7.537  32.365  1.00  0.00           N  
ATOM    687  HE2 HIS C  62      32.203  -7.906  33.186  1.00  0.00           H  
ATOM    688  CD2 HIS C  62      32.759  -8.196  31.167  1.00  0.00           C  
ATOM    689  HD2 HIS C  62      32.589  -9.241  30.971  1.00  0.00           H  
ATOM    690  C   HIS C  62      32.346  -5.297  28.218  1.00  0.00           C  
ATOM    691  O   HIS C  62      33.243  -4.515  27.972  1.00  0.00           O  
ATOM    692  N   ILE C  63      31.205  -4.927  28.784  1.00  0.00           N  
ATOM    693  HN  ILE C  63      30.587  -5.638  29.128  1.00  0.00           H  
ATOM    694  CA  ILE C  63      30.950  -3.545  29.155  1.00  0.00           C  
ATOM    695  HA  ILE C  63      31.860  -2.972  29.004  1.00  0.00           H  
ATOM    696  CB  ILE C  63      29.800  -2.947  28.339  1.00  0.00           C  
ATOM    697  HB  ILE C  63      28.912  -3.568  28.473  1.00  0.00           H  
ATOM    698  CG2 ILE C  63      29.499  -1.540  28.818  1.00  0.00           C  
ATOM    699 1HG2 ILE C  63      30.401  -0.928  28.868  1.00  0.00           H  
ATOM    700 2HG2 ILE C  63      29.004  -1.519  29.789  1.00  0.00           H  
ATOM    701 3HG2 ILE C  63      28.812  -1.032  28.144  1.00  0.00           H  
ATOM    702  CG1 ILE C  63      30.170  -2.935  26.860  1.00  0.00           C  
ATOM    703 1HG1 ILE C  63      30.577  -3.902  26.568  1.00  0.00           H  
ATOM    704 2HG1 ILE C  63      30.968  -2.214  26.673  1.00  0.00           H  
ATOM    705  CD1 ILE C  63      28.998  -2.671  25.956  1.00  0.00           C  
ATOM    706 1HD1 ILE C  63      28.658  -1.643  26.054  1.00  0.00           H  
ATOM    707 2HD1 ILE C  63      28.162  -3.334  26.177  1.00  0.00           H  
ATOM    708 3HD1 ILE C  63      29.276  -2.813  24.914  1.00  0.00           H  
ATOM    709  C   ILE C  63      30.568  -3.448  30.616  1.00  0.00           C  
ATOM    710  O   ILE C  63      29.981  -4.373  31.169  1.00  0.00           O  
ATOM    711  N   PHE C  64      30.931  -2.328  31.236  1.00  0.00           N  
ATOM    712  HN  PHE C  64      31.441  -1.656  30.694  1.00  0.00           H  
ATOM    713  CA  PHE C  64      30.609  -2.043  32.632  1.00  0.00           C  
ATOM    714  HA  PHE C  64      29.801  -2.694  32.951  1.00  0.00           H  
ATOM    715  CB  PHE C  64      31.814  -2.156  33.542  1.00  0.00           C  
ATOM    716  HB1 PHE C  64      32.580  -1.430  33.350  1.00  0.00           H  
ATOM    717  HB2 PHE C  64      32.274  -3.139  33.435  1.00  0.00           H  
ATOM    718  CG  PHE C  64      31.490  -1.913  34.980  1.00  0.00           C  
ATOM    719  CD1 PHE C  64      31.057  -2.958  35.799  1.00  0.00           C  
ATOM    720  HD1 PHE C  64      30.977  -3.950  35.383  1.00  0.00           H  
ATOM    721  CD2 PHE C  64      31.585  -0.625  35.518  1.00  0.00           C  
ATOM    722  HD2 PHE C  64      31.916   0.194  34.895  1.00  0.00           H  
ATOM    723  CE1 PHE C  64      30.722  -2.731  37.142  1.00  0.00           C  
ATOM    724  HE1 PHE C  64      30.390  -3.542  37.773  1.00  0.00           H  
ATOM    725  CE2 PHE C  64      31.256  -0.378  36.859  1.00  0.00           C  
ATOM    726  HE2 PHE C  64      31.341   0.620  37.262  1.00  0.00           H  
ATOM    727  CZ  PHE C  64      30.821  -1.436  37.675  1.00  0.00           C  
ATOM    728  HZ  PHE C  64      30.568  -1.263  38.711  1.00  0.00           H  
ATOM    729  C   PHE C  64      30.190  -0.606  32.586  1.00  0.00           C  
ATOM    730  O   PHE C  64      30.949   0.234  32.131  1.00  0.00           O  
ATOM    731  N   TYR C  65      28.984  -0.323  33.050  1.00  0.00           N  
ATOM    732  HN  TYR C  65      28.425  -1.063  33.439  1.00  0.00           H  
ATOM    733  CA  TYR C  65      28.445   1.027  33.002  1.00  0.00           C  
ATOM    734  HA  TYR C  65      29.261   1.729  33.186  1.00  0.00           H  
ATOM    735  CB  TYR C  65      27.746   1.258  31.654  1.00  0.00           C  
ATOM    736  HB1 TYR C  65      26.851   0.636  31.580  1.00  0.00           H  
ATOM    737  HB2 TYR C  65      28.404   0.897  30.862  1.00  0.00           H  
ATOM    738  CG  TYR C  65      27.408   2.691  31.288  1.00  0.00           C  
ATOM    739  CD1 TYR C  65      28.392   3.671  31.258  1.00  0.00           C  
ATOM    740  HD1 TYR C  65      29.404   3.439  31.559  1.00  0.00           H  
ATOM    741  CE1 TYR C  65      28.117   4.974  30.820  1.00  0.00           C  
ATOM    742  HE1 TYR C  65      28.897   5.723  30.804  1.00  0.00           H  
ATOM    743  CD2 TYR C  65      26.129   3.039  30.879  1.00  0.00           C  
ATOM    744  HD2 TYR C  65      25.344   2.300  30.923  1.00  0.00           H  
ATOM    745  CE2 TYR C  65      25.833   4.336  30.437  1.00  0.00           C  
ATOM    746  HE2 TYR C  65      24.832   4.570  30.107  1.00  0.00           H  
ATOM    747  CZ  TYR C  65      26.833   5.305  30.408  1.00  0.00           C  
ATOM    748  OH  TYR C  65      26.567   6.605  29.994  1.00  0.00           O  
ATOM    749  HH  TYR C  65      25.859   7.002  30.480  1.00  0.00           H  
ATOM    750  C   TYR C  65      27.426   1.134  34.093  1.00  0.00           C  
ATOM    751  O   TYR C  65      26.958   0.134  34.622  1.00  0.00           O  
ATOM    752  N   ILE C  66      27.069   2.365  34.405  1.00  0.00           N  
ATOM    753  HN  ILE C  66      27.465   3.122  33.885  1.00  0.00           H  
ATOM    754  CA  ILE C  66      26.081   2.666  35.423  1.00  0.00           C  
ATOM    755  HA  ILE C  66      25.437   1.803  35.574  1.00  0.00           H  
ATOM    756  CB  ILE C  66      26.809   3.013  36.746  1.00  0.00           C  
ATOM    757  HB  ILE C  66      27.249   2.091  37.130  1.00  0.00           H  
ATOM    758  CG2 ILE C  66      27.936   4.006  36.481  1.00  0.00           C  
ATOM    759 1HG2 ILE C  66      27.572   5.018  36.348  1.00  0.00           H  
ATOM    760 2HG2 ILE C  66      28.582   3.755  35.641  1.00  0.00           H  
ATOM    761 3HG2 ILE C  66      28.604   4.038  37.341  1.00  0.00           H  
ATOM    762  CG1 ILE C  66      25.832   3.555  37.771  1.00  0.00           C  
ATOM    763 1HG1 ILE C  66      25.064   2.806  37.978  1.00  0.00           H  
ATOM    764 2HG1 ILE C  66      25.301   4.425  37.381  1.00  0.00           H  
ATOM    765  CD1 ILE C  66      26.521   3.950  39.068  1.00  0.00           C  
ATOM    766 1HD1 ILE C  66      27.250   4.746  38.921  1.00  0.00           H  
ATOM    767 2HD1 ILE C  66      27.026   3.105  39.528  1.00  0.00           H  
ATOM    768 3HD1 ILE C  66      25.754   4.365  39.694  1.00  0.00           H  
ATOM    769  C   ILE C  66      25.387   3.859  34.770  1.00  0.00           C  
ATOM    770  O   ILE C  66      25.819   4.995  34.914  1.00  0.00           O  
ATOM    771  N   PRO C  67      24.317   3.594  33.994  1.00  0.00           N  
ATOM    772  CD  PRO C  67      23.626   2.292  33.948  1.00  0.00           C  
ATOM    773  HD1 PRO C  67      23.564   1.813  34.916  1.00  0.00           H  
ATOM    774  HD2 PRO C  67      24.100   1.628  33.225  1.00  0.00           H  
ATOM    775  CA  PRO C  67      23.534   4.606  33.270  1.00  0.00           C  
ATOM    776  HA  PRO C  67      24.168   5.081  32.524  1.00  0.00           H  
ATOM    777  CB  PRO C  67      22.456   3.772  32.586  1.00  0.00           C  
ATOM    778  HB1 PRO C  67      22.834   3.358  31.651  1.00  0.00           H  
ATOM    779  HB2 PRO C  67      21.554   4.331  32.350  1.00  0.00           H  
ATOM    780  CG  PRO C  67      22.227   2.686  33.557  1.00  0.00           C  
ATOM    781  HG1 PRO C  67      21.672   3.054  34.424  1.00  0.00           H  
ATOM    782  HG2 PRO C  67      21.660   1.854  33.137  1.00  0.00           H  
ATOM    783  C   PRO C  67      22.960   5.726  34.133  1.00  0.00           C  
ATOM    784  O   PRO C  67      23.000   5.639  35.359  1.00  0.00           O  
ATOM    785  N   ARG C  68      22.448   6.780  33.493  1.00  0.00           N  
ATOM    786  HN  ARG C  68      22.439   6.790  32.496  1.00  0.00           H  
ATOM    787  CA  ARG C  68      21.859   7.914  34.206  1.00  0.00           C  
ATOM    788  HA  ARG C  68      21.868   7.710  35.276  1.00  0.00           H  
ATOM    789  CB  ARG C  68      22.603   9.215  33.881  1.00  0.00           C  
ATOM    790  HB1 ARG C  68      22.282  10.011  34.554  1.00  0.00           H  
ATOM    791  HB2 ARG C  68      22.317   9.547  32.881  1.00  0.00           H  
ATOM    792  CG  ARG C  68      24.127   9.101  33.895  1.00  0.00           C  
ATOM    793  HG1 ARG C  68      24.501   9.885  33.288  1.00  0.00           H  
ATOM    794  HG2 ARG C  68      24.448   8.207  33.364  1.00  0.00           H  
ATOM    795  CD  ARG C  68      24.772   9.139  35.280  1.00  0.00           C  
ATOM    796  HD1 ARG C  68      24.079   8.718  35.990  1.00  0.00           H  
ATOM    797  HD2 ARG C  68      24.996  10.153  35.610  1.00  0.00           H  
ATOM    798  NE  ARG C  68      25.954   8.269  35.350  1.00  0.00           N  
ATOM    799  HE  ARG C  68      25.900   7.460  34.759  1.00  0.00           H  
ATOM    800  CZ  ARG C  68      26.969   8.427  36.193  1.00  0.00           C  
ATOM    801  NH1 ARG C  68      26.972   9.439  37.046  1.00  0.00           N  
ATOM    802 1HH1 ARG C  68      26.230  10.127  37.031  1.00  0.00           H  
ATOM    803 2HH1 ARG C  68      27.688   9.673  37.707  1.00  0.00           H  
ATOM    804  NH2 ARG C  68      27.969   7.552  36.206  1.00  0.00           N  
ATOM    805 1HH2 ARG C  68      27.954   6.768  35.583  1.00  0.00           H  
ATOM    806 2HH2 ARG C  68      28.737   7.670  36.834  1.00  0.00           H  
ATOM    807  C   ARG C  68      20.414   8.013  33.742  1.00  0.00           C  
ATOM    808  O   ARG C  68      19.701   8.976  34.039  1.00  0.00           O  
ATOM    809  N   ARG C  69      20.008   7.000  32.985  1.00  0.00           N  
ATOM    810  HN  ARG C  69      20.524   6.143  32.947  1.00  0.00           H  
ATOM    811  CA  ARG C  69      18.652   6.875  32.462  1.00  0.00           C  
ATOM    812  HA  ARG C  69      17.954   7.322  33.172  1.00  0.00           H  
ATOM    813  CB  ARG C  69      18.542   7.480  31.064  1.00  0.00           C  
ATOM    814  HB1 ARG C  69      17.820   6.933  30.482  1.00  0.00           H  
ATOM    815  HB2 ARG C  69      19.465   7.231  30.535  1.00  0.00           H  
ATOM    816  CG  ARG C  69      18.431   8.998  31.050  1.00  0.00           C  
ATOM    817  HG1 ARG C  69      19.345   9.423  31.468  1.00  0.00           H  
ATOM    818  HG2 ARG C  69      17.623   9.342  31.696  1.00  0.00           H  
ATOM    819  CD  ARG C  69      18.251   9.523  29.619  1.00  0.00           C  
ATOM    820  HD1 ARG C  69      18.509   8.791  28.850  1.00  0.00           H  
ATOM    821  HD2 ARG C  69      18.901  10.384  29.452  1.00  0.00           H  
ATOM    822  NE  ARG C  69      16.901  10.018  29.328  1.00  0.00           N  
ATOM    823  HE  ARG C  69      16.816  11.004  29.130  1.00  0.00           H  
ATOM    824  CZ  ARG C  69      15.779   9.302  29.443  1.00  0.00           C  
ATOM    825  NH1 ARG C  69      15.823   8.037  29.853  1.00  0.00           N  
ATOM    826 1HH1 ARG C  69      15.031   7.496  30.119  1.00  0.00           H  
ATOM    827 2HH1 ARG C  69      16.728   7.632  29.843  1.00  0.00           H  
ATOM    828  NH2 ARG C  69      14.602   9.846  29.139  1.00  0.00           N  
ATOM    829 1HH2 ARG C  69      13.736   9.360  29.141  1.00  0.00           H  
ATOM    830 2HH2 ARG C  69      14.602  10.828  28.889  1.00  0.00           H  
ATOM    831  C   ARG C  69      18.376   5.390  32.391  1.00  0.00           C  
ATOM    832  O   ARG C  69      19.255   4.587  32.671  1.00  0.00           O  
ATOM    833  N   ASP C  70      17.155   5.019  32.036  1.00  0.00           N  
ATOM    834  HN  ASP C  70      16.411   5.674  32.000  1.00  0.00           H  
ATOM    835  CA  ASP C  70      16.814   3.607  31.924  1.00  0.00           C  
ATOM    836  HA  ASP C  70      17.388   3.042  32.665  1.00  0.00           H  
ATOM    837  CB  ASP C  70      15.321   3.410  32.163  1.00  0.00           C  
ATOM    838  HB1 ASP C  70      15.053   2.370  31.968  1.00  0.00           H  
ATOM    839  HB2 ASP C  70      14.729   4.025  31.486  1.00  0.00           H  
ATOM    840  CG  ASP C  70      14.919   3.713  33.586  1.00  0.00           C  
ATOM    841  OD1 ASP C  70      15.755   4.265  34.328  1.00  0.00           O  
ATOM    842  OD2 ASP C  70      13.769   3.407  33.964  1.00  0.00           O  
ATOM    843  C   ASP C  70      17.188   3.118  30.525  1.00  0.00           C  
ATOM    844  O   ASP C  70      16.997   3.843  29.545  1.00  0.00           O  
ATOM    845  N   LEU C  71      17.720   1.902  30.419  1.00  0.00           N  
ATOM    846  HN  LEU C  71      17.786   1.335  31.246  1.00  0.00           H  
ATOM    847  CA  LEU C  71      18.101   1.383  29.113  1.00  0.00           C  
ATOM    848  HA  LEU C  71      18.534   2.200  28.537  1.00  0.00           H  
ATOM    849  CB  LEU C  71      19.118   0.265  29.285  1.00  0.00           C  
ATOM    850  HB1 LEU C  71      19.363  -0.138  28.300  1.00  0.00           H  
ATOM    851  HB2 LEU C  71      18.675  -0.560  29.847  1.00  0.00           H  
ATOM    852  CG  LEU C  71      20.394   0.731  29.971  1.00  0.00           C  
ATOM    853  HG  LEU C  71      20.193   0.928  31.026  1.00  0.00           H  
ATOM    854  CD1 LEU C  71      21.433  -0.356  29.871  1.00  0.00           C  
ATOM    855 1HD1 LEU C  71      21.665  -0.604  28.835  1.00  0.00           H  
ATOM    856 2HD1 LEU C  71      21.107  -1.267  30.366  1.00  0.00           H  
ATOM    857 3HD1 LEU C  71      22.357  -0.055  30.364  1.00  0.00           H  
ATOM    858  CD2 LEU C  71      20.901   1.998  29.330  1.00  0.00           C  
ATOM    859 1HD2 LEU C  71      20.282   2.864  29.566  1.00  0.00           H  
ATOM    860 2HD2 LEU C  71      20.980   1.906  28.246  1.00  0.00           H  
ATOM    861 3HD2 LEU C  71      21.892   2.216  29.724  1.00  0.00           H  
ATOM    862  C   LEU C  71      16.896   0.921  28.287  1.00  0.00           C  
ATOM    863  O   LEU C  71      17.029   0.458  27.160  1.00  0.00           O  
ATOM    864  N   LYS C  72      15.716   1.083  28.869  1.00  0.00           N  
ATOM    865  HN  LYS C  72      15.722   1.384  29.818  1.00  0.00           H  
ATOM    866  CA  LYS C  72      14.432   0.748  28.259  1.00  0.00           C  
ATOM    867  HA  LYS C  72      14.353  -0.340  28.280  1.00  0.00           H  
ATOM    868  CB  LYS C  72      13.336   1.407  29.109  1.00  0.00           C  
ATOM    869  HB1 LYS C  72      13.575   2.469  29.193  1.00  0.00           H  
ATOM    870  HB2 LYS C  72      13.415   1.008  30.122  1.00  0.00           H  
ATOM    871  CG  LYS C  72      11.913   1.276  28.641  1.00  0.00           C  
ATOM    872  HG1 LYS C  72      11.637   0.222  28.582  1.00  0.00           H  
ATOM    873  HG2 LYS C  72      11.802   1.688  27.636  1.00  0.00           H  
ATOM    874  CD  LYS C  72      11.001   2.022  29.613  1.00  0.00           C  
ATOM    875  HD1 LYS C  72      11.304   3.070  29.654  1.00  0.00           H  
ATOM    876  HD2 LYS C  72      11.142   1.617  30.617  1.00  0.00           H  
ATOM    877  CE  LYS C  72       9.516   1.924  29.213  1.00  0.00           C  
ATOM    878  HE1 LYS C  72       9.212   0.876  29.155  1.00  0.00           H  
ATOM    879  HE2 LYS C  72       9.374   2.344  28.212  1.00  0.00           H  
ATOM    880  NZ  LYS C  72       8.590   2.636  30.168  1.00  0.00           N1+
ATOM    881  HZ1 LYS C  72       8.875   3.631  30.257  1.00  0.00           H  
ATOM    882  HZ2 LYS C  72       8.667   2.166  31.094  1.00  0.00           H  
ATOM    883  HZ3 LYS C  72       7.613   2.558  29.815  1.00  0.00           H  
ATOM    884  C   LYS C  72      14.379   1.252  26.810  1.00  0.00           C  
ATOM    885  O   LYS C  72      14.483   2.444  26.569  1.00  0.00           O  
ATOM    886  N   GLN C  73      14.227   0.345  25.848  1.00  0.00           N  
ATOM    887  HN  GLN C  73      14.250  -0.619  26.106  1.00  0.00           H  
ATOM    888  CA  GLN C  73      14.162   0.713  24.431  1.00  0.00           C  
ATOM    889  HA  GLN C  73      14.107  -0.229  23.888  1.00  0.00           H  
ATOM    890  CB  GLN C  73      12.911   1.536  24.155  1.00  0.00           C  
ATOM    891  HB1 GLN C  73      12.905   1.882  23.120  1.00  0.00           H  
ATOM    892  HB2 GLN C  73      12.912   2.444  24.760  1.00  0.00           H  
ATOM    893  CG  GLN C  73      11.633   0.743  24.372  1.00  0.00           C  
ATOM    894  HG1 GLN C  73      11.695   0.149  25.283  1.00  0.00           H  
ATOM    895  HG2 GLN C  73      11.481   0.046  23.553  1.00  0.00           H  
ATOM    896  CD  GLN C  73      10.413   1.623  24.509  1.00  0.00           C  
ATOM    897  OE1 GLN C  73       9.814   1.718  25.582  1.00  0.00           O  
ATOM    898  NE2 GLN C  73      10.029   2.274  23.409  1.00  0.00           N  
ATOM    899 1HE2 GLN C  73      10.560   2.182  22.567  1.00  0.00           H  
ATOM    900 2HE2 GLN C  73       9.241   2.883  23.429  1.00  0.00           H  
ATOM    901  C   GLN C  73      15.374   1.466  23.897  1.00  0.00           C  
ATOM    902  O   GLN C  73      15.214   2.478  23.207  1.00  0.00           O  
ATOM    903  N   LEU C  74      16.573   0.958  24.204  1.00  0.00           N  
ATOM    904  HN  LEU C  74      16.593   0.126  24.754  1.00  0.00           H  
ATOM    905  CA  LEU C  74      17.848   1.542  23.770  1.00  0.00           C  
ATOM    906  HA  LEU C  74      17.838   2.570  24.112  1.00  0.00           H  
ATOM    907  CB  LEU C  74      19.008   0.745  24.377  1.00  0.00           C  
ATOM    908  HB1 LEU C  74      19.217  -0.103  23.724  1.00  0.00           H  
ATOM    909  HB2 LEU C  74      18.629   0.267  25.280  1.00  0.00           H  
ATOM    910  CG  LEU C  74      20.331   1.390  24.797  1.00  0.00           C  
ATOM    911  HG  LEU C  74      20.173   1.965  25.711  1.00  0.00           H  
ATOM    912  CD1 LEU C  74      21.343   0.288  25.059  1.00  0.00           C  
ATOM    913 1HD1 LEU C  74      21.495  -0.343  24.182  1.00  0.00           H  
ATOM    914 2HD1 LEU C  74      21.034  -0.347  25.890  1.00  0.00           H  
ATOM    915 3HD1 LEU C  74      22.300   0.738  25.312  1.00  0.00           H  
ATOM    916  CD2 LEU C  74      20.856   2.317  23.736  1.00  0.00           C  
ATOM    917 1HD2 LEU C  74      20.225   3.196  23.622  1.00  0.00           H  
ATOM    918 2HD2 LEU C  74      21.005   1.812  22.781  1.00  0.00           H  
ATOM    919 3HD2 LEU C  74      21.832   2.700  24.031  1.00  0.00           H  
ATOM    920  C   LEU C  74      17.970   1.485  22.247  1.00  0.00           C  
ATOM    921  O   LEU C  74      17.256   0.741  21.590  1.00  0.00           O  
ATOM    922  N   TYR C  75      18.854   2.296  21.685  1.00  0.00           N  
ATOM    923  HN  TYR C  75      19.187   3.074  22.216  1.00  0.00           H  
ATOM    924  CA  TYR C  75      19.120   2.283  20.250  1.00  0.00           C  
ATOM    925  HA  TYR C  75      19.490   1.280  20.036  1.00  0.00           H  
ATOM    926  CB  TYR C  75      17.857   2.551  19.402  1.00  0.00           C  
ATOM    927  HB1 TYR C  75      17.003   1.962  19.724  1.00  0.00           H  
ATOM    928  HB2 TYR C  75      18.071   2.170  18.403  1.00  0.00           H  
ATOM    929  CG  TYR C  75      17.382   3.989  19.208  1.00  0.00           C  
ATOM    930  CD1 TYR C  75      16.527   4.596  20.125  1.00  0.00           C  
ATOM    931  HD1 TYR C  75      16.259   4.074  21.036  1.00  0.00           H  
ATOM    932  CE1 TYR C  75      16.008   5.859  19.891  1.00  0.00           C  
ATOM    933  HE1 TYR C  75      15.346   6.265  20.650  1.00  0.00           H  
ATOM    934  CD2 TYR C  75      17.711   4.700  18.049  1.00  0.00           C  
ATOM    935  HD2 TYR C  75      18.408   4.259  17.352  1.00  0.00           H  
ATOM    936  CE2 TYR C  75      17.198   5.957  17.809  1.00  0.00           C  
ATOM    937  HE2 TYR C  75      17.480   6.497  16.919  1.00  0.00           H  
ATOM    938  CZ  TYR C  75      16.346   6.533  18.734  1.00  0.00           C  
ATOM    939  OH  TYR C  75      15.831   7.793  18.517  1.00  0.00           O  
ATOM    940  HH  TYR C  75      15.276   8.115  19.243  1.00  0.00           H  
ATOM    941  C   TYR C  75      20.219   3.276  19.940  1.00  0.00           C  
ATOM    942  O   TYR C  75      20.311   4.325  20.576  1.00  0.00           O  
ATOM    943  N   PHE C  76      21.085   2.917  19.003  1.00  0.00           N  
ATOM    944  HN  PHE C  76      20.909   2.082  18.480  1.00  0.00           H  
ATOM    945  CA  PHE C  76      22.185   3.781  18.624  1.00  0.00           C  
ATOM    946  HA  PHE C  76      22.331   4.543  19.388  1.00  0.00           H  
ATOM    947  CB  PHE C  76      23.452   2.954  18.422  1.00  0.00           C  
ATOM    948  HB1 PHE C  76      24.271   3.603  18.113  1.00  0.00           H  
ATOM    949  HB2 PHE C  76      23.297   2.252  17.600  1.00  0.00           H  
ATOM    950  CG  PHE C  76      23.889   2.189  19.635  1.00  0.00           C  
ATOM    951  CD1 PHE C  76      24.399   0.901  19.506  1.00  0.00           C  
ATOM    952  HD1 PHE C  76      24.411   0.436  18.532  1.00  0.00           H  
ATOM    953  CD2 PHE C  76      23.852   2.761  20.895  1.00  0.00           C  
ATOM    954  HD2 PHE C  76      23.483   3.757  21.028  1.00  0.00           H  
ATOM    955  CE1 PHE C  76      24.869   0.193  20.606  1.00  0.00           C  
ATOM    956  HE1 PHE C  76      25.253  -0.808  20.477  1.00  0.00           H  
ATOM    957  CE2 PHE C  76      24.323   2.058  22.008  1.00  0.00           C  
ATOM    958  HE2 PHE C  76      24.291   2.517  22.985  1.00  0.00           H  
ATOM    959  CZ  PHE C  76      24.833   0.768  21.858  1.00  0.00           C  
ATOM    960  HZ  PHE C  76      25.186   0.241  22.727  1.00  0.00           H  
ATOM    961  C   PHE C  76      21.848   4.485  17.316  1.00  0.00           C  
ATOM    962  O   PHE C  76      21.079   3.969  16.514  1.00  0.00           O  
ATOM    963  N   ASN C  77      22.380   5.685  17.127  1.00  0.00           N  
ATOM    964  HN  ASN C  77      22.958   6.089  17.839  1.00  0.00           H  
ATOM    965  CA  ASN C  77      22.206   6.394  15.876  1.00  0.00           C  
ATOM    966  HA  ASN C  77      21.593   5.827  15.173  1.00  0.00           H  
ATOM    967  CB  ASN C  77      21.709   7.819  16.091  1.00  0.00           C  
ATOM    968  HB1 ASN C  77      22.124   8.483  15.333  1.00  0.00           H  
ATOM    969  HB2 ASN C  77      22.040   8.209  17.055  1.00  0.00           H  
ATOM    970  CG  ASN C  77      20.208   7.928  15.965  1.00  0.00           C  
ATOM    971  OD1 ASN C  77      19.629   7.509  14.966  1.00  0.00           O  
ATOM    972  ND2 ASN C  77      19.568   8.503  16.973  1.00  0.00           N  
ATOM    973 1HD2 ASN C  77      18.581   8.522  17.117  1.00  0.00           H  
ATOM    974 2HD2 ASN C  77      20.135   8.942  17.678  1.00  0.00           H  
ATOM    975  C   ASN C  77      23.650   6.373  15.432  1.00  0.00           C  
ATOM    976  O   ASN C  77      24.528   6.783  16.183  1.00  0.00           O  
ATOM    977  N   LEU C  78      23.921   5.847  14.251  1.00  0.00           N  
ATOM    978  HN  LEU C  78      23.201   5.578  13.627  1.00  0.00           H  
ATOM    979  CA  LEU C  78      25.301   5.774  13.834  1.00  0.00           C  
ATOM    980  HA  LEU C  78      25.960   6.028  14.665  1.00  0.00           H  
ATOM    981  CB  LEU C  78      25.657   4.338  13.451  1.00  0.00           C  
ATOM    982  HB1 LEU C  78      26.734   4.351  13.266  1.00  0.00           H  
ATOM    983  HB2 LEU C  78      25.295   4.076  12.484  1.00  0.00           H  
ATOM    984  CG  LEU C  78      25.441   3.220  14.466  1.00  0.00           C  
ATOM    985  HG  LEU C  78      24.377   3.142  14.696  1.00  0.00           H  
ATOM    986  CD1 LEU C  78      25.897   1.924  13.845  1.00  0.00           C  
ATOM    987 1HD1 LEU C  78      26.962   1.934  13.612  1.00  0.00           H  
ATOM    988 2HD1 LEU C  78      25.353   1.714  12.923  1.00  0.00           H  
ATOM    989 3HD1 LEU C  78      25.708   1.085  14.515  1.00  0.00           H  
ATOM    990  CD2 LEU C  78      26.213   3.483  15.741  1.00  0.00           C  
ATOM    991 1HD2 LEU C  78      25.854   4.382  16.242  1.00  0.00           H  
ATOM    992 2HD2 LEU C  78      27.279   3.611  15.550  1.00  0.00           H  
ATOM    993 3HD2 LEU C  78      26.098   2.660  16.447  1.00  0.00           H  
ATOM    994  C   LEU C  78      25.652   6.710  12.698  1.00  0.00           C  
ATOM    995  O   LEU C  78      24.980   6.733  11.663  1.00  0.00           O  
ATOM    996  N   TYR C  79      26.714   7.484  12.906  1.00  0.00           N  
ATOM    997  HN  TYR C  79      27.170   7.422  13.796  1.00  0.00           H  
ATOM    998  CA  TYR C  79      27.187   8.417  11.900  1.00  0.00           C  
ATOM    999  HA  TYR C  79      26.542   8.364  11.020  1.00  0.00           H  
ATOM   1000  CB  TYR C  79      27.163   9.841  12.456  1.00  0.00           C  
ATOM   1001  HB1 TYR C  79      27.389  10.512  11.627  1.00  0.00           H  
ATOM   1002  HB2 TYR C  79      27.961  10.040  13.137  1.00  0.00           H  
ATOM   1003  CG  TYR C  79      25.801  10.256  12.994  1.00  0.00           C  
ATOM   1004  CD1 TYR C  79      25.511  10.177  14.367  1.00  0.00           C  
ATOM   1005  HD1 TYR C  79      26.263   9.823  15.056  1.00  0.00           H  
ATOM   1006  CE1 TYR C  79      24.249  10.526  14.863  1.00  0.00           C  
ATOM   1007  HE1 TYR C  79      24.102  10.429  15.933  1.00  0.00           H  
ATOM   1008  CD2 TYR C  79      24.786  10.697  12.133  1.00  0.00           C  
ATOM   1009  HD2 TYR C  79      24.976  10.761  11.072  1.00  0.00           H  
ATOM   1010  CE2 TYR C  79      23.527  11.044  12.623  1.00  0.00           C  
ATOM   1011  HE2 TYR C  79      22.757  11.384  11.951  1.00  0.00           H  
ATOM   1012  CZ  TYR C  79      23.267  10.953  13.985  1.00  0.00           C  
ATOM   1013  OH  TYR C  79      22.019  11.265  14.474  1.00  0.00           O  
ATOM   1014  HH  TYR C  79      22.031  11.353  15.434  1.00  0.00           H  
ATOM   1015  C   TYR C  79      28.599   7.990  11.493  1.00  0.00           C  
ATOM   1016  O   TYR C  79      29.602   8.404  12.105  1.00  0.00           O  
ATOM   1017  N   ILE C  80      28.666   7.152  10.454  1.00  0.00           N  
ATOM   1018  HN  ILE C  80      27.831   6.964   9.940  1.00  0.00           H  
ATOM   1019  CA  ILE C  80      29.940   6.626   9.966  1.00  0.00           C  
ATOM   1020  HA  ILE C  80      30.598   6.546  10.834  1.00  0.00           H  
ATOM   1021  CB  ILE C  80      29.776   5.213   9.307  1.00  0.00           C  
ATOM   1022  HB  ILE C  80      29.403   5.326   8.296  1.00  0.00           H  
ATOM   1023  CG2 ILE C  80      31.101   4.477   9.315  1.00  0.00           C  
ATOM   1024 1HG2 ILE C  80      31.501   4.380  10.325  1.00  0.00           H  
ATOM   1025 2HG2 ILE C  80      31.853   4.967   8.699  1.00  0.00           H  
ATOM   1026 3HG2 ILE C  80      30.990   3.471   8.909  1.00  0.00           H  
ATOM   1027  CG1 ILE C  80      28.763   4.366  10.075  1.00  0.00           C  
ATOM   1028 1HG1 ILE C  80      28.935   4.408  11.152  1.00  0.00           H  
ATOM   1029 2HG1 ILE C  80      28.898   3.319   9.796  1.00  0.00           H  
ATOM   1030  CD1 ILE C  80      27.336   4.722   9.741  1.00  0.00           C  
ATOM   1031 1HD1 ILE C  80      27.206   5.042   8.706  1.00  0.00           H  
ATOM   1032 2HD1 ILE C  80      26.902   5.471  10.399  1.00  0.00           H  
ATOM   1033 3HD1 ILE C  80      26.710   3.850   9.875  1.00  0.00           H  
ATOM   1034  C   ILE C  80      30.576   7.569   8.955  1.00  0.00           C  
ATOM   1035  O   ILE C  80      29.889   8.336   8.276  1.00  0.00           O  
ATOM   1036  N   THR C  81      31.900   7.495   8.872  1.00  0.00           N  
ATOM   1037  HN  THR C  81      32.383   6.960   9.566  1.00  0.00           H  
ATOM   1038  CA  THR C  81      32.683   8.321   7.966  1.00  0.00           C  
ATOM   1039  HA  THR C  81      32.035   8.524   7.116  1.00  0.00           H  
ATOM   1040  CB  THR C  81      33.148   9.622   8.665  1.00  0.00           C  
ATOM   1041  HB  THR C  81      33.776   9.304   9.447  1.00  0.00           H  
ATOM   1042  OG1 THR C  81      32.004  10.388   9.061  1.00  0.00           O  
ATOM   1043  HG1 THR C  81      31.463  10.602   8.297  1.00  0.00           H  
ATOM   1044  CG2 THR C  81      33.990  10.459   7.732  1.00  0.00           C  
ATOM   1045 1HG2 THR C  81      33.453  10.803   6.850  1.00  0.00           H  
ATOM   1046 2HG2 THR C  81      34.891   9.948   7.394  1.00  0.00           H  
ATOM   1047 3HG2 THR C  81      34.324  11.358   8.249  1.00  0.00           H  
ATOM   1048  C   THR C  81      33.911   7.564   7.449  1.00  0.00           C  
ATOM   1049  O   THR C  81      34.731   7.052   8.228  1.00  0.00           O  
ATOM   1050  N   VAL C  82      34.012   7.501   6.121  1.00  0.00           N  
ATOM   1051  HN  VAL C  82      33.354   8.020   5.574  1.00  0.00           H  
ATOM   1052  CA  VAL C  82      35.116   6.832   5.428  1.00  0.00           C  
ATOM   1053  HA  VAL C  82      35.686   6.259   6.163  1.00  0.00           H  
ATOM   1054  CB  VAL C  82      34.598   5.914   4.296  1.00  0.00           C  
ATOM   1055  HB  VAL C  82      34.321   6.494   3.413  1.00  0.00           H  
ATOM   1056  CG1 VAL C  82      35.677   4.929   3.893  1.00  0.00           C  
ATOM   1057 1HG1 VAL C  82      36.301   4.608   4.719  1.00  0.00           H  
ATOM   1058 2HG1 VAL C  82      36.360   5.407   3.189  1.00  0.00           H  
ATOM   1059 3HG1 VAL C  82      35.266   4.069   3.377  1.00  0.00           H  
ATOM   1060  CG2 VAL C  82      33.334   5.207   4.724  1.00  0.00           C  
ATOM   1061 1HG2 VAL C  82      32.492   5.894   4.810  1.00  0.00           H  
ATOM   1062 2HG2 VAL C  82      33.452   4.708   5.685  1.00  0.00           H  
ATOM   1063 3HG2 VAL C  82      33.042   4.454   3.993  1.00  0.00           H  
ATOM   1064  C   VAL C  82      36.015   7.888   4.776  1.00  0.00           C  
ATOM   1065  O   VAL C  82      35.605   8.525   3.803  1.00  0.00           O  
ATOM   1066  N   ASN C  83      37.224   8.069   5.299  1.00  0.00           N  
ATOM   1067  HN  ASN C  83      37.494   7.531   6.103  1.00  0.00           H  
ATOM   1068  CA  ASN C  83      38.162   9.042   4.746  1.00  0.00           C  
ATOM   1069  HA  ASN C  83      38.808   9.338   5.573  1.00  0.00           H  
ATOM   1070  CB  ASN C  83      38.994   8.414   3.618  1.00  0.00           C  
ATOM   1071  HB1 ASN C  83      39.739   9.123   3.255  1.00  0.00           H  
ATOM   1072  HB2 ASN C  83      38.353   8.174   2.767  1.00  0.00           H  
ATOM   1073  CG  ASN C  83      39.719   7.153   4.048  1.00  0.00           C  
ATOM   1074  OD1 ASN C  83      40.365   7.119   5.095  1.00  0.00           O  
ATOM   1075  ND2 ASN C  83      39.631   6.109   3.230  1.00  0.00           N  
ATOM   1076 1HD2 ASN C  83      39.062   6.153   2.409  1.00  0.00           H  
ATOM   1077 2HD2 ASN C  83      40.162   5.276   3.396  1.00  0.00           H  
ATOM   1078  C   ASN C  83      37.450  10.283   4.202  1.00  0.00           C  
ATOM   1079  O   ASN C  83      37.457  10.510   2.993  1.00  0.00           O  
ATOM   1080  N   THR C  84      36.831  11.062   5.095  1.00  0.00           N  
ATOM   1081  HN  THR C  84      36.833  10.764   6.046  1.00  0.00           H  
ATOM   1082  CA  THR C  84      36.114  12.299   4.733  1.00  0.00           C  
ATOM   1083  HA  THR C  84      36.014  12.828   5.681  1.00  0.00           H  
ATOM   1084  CB  THR C  84      36.931  13.175   3.701  1.00  0.00           C  
ATOM   1085  HB  THR C  84      37.990  12.914   3.713  1.00  0.00           H  
ATOM   1086  OG1 THR C  84      36.838  14.554   4.074  1.00  0.00           O  
ATOM   1087  HG1 THR C  84      35.926  14.834   4.061  1.00  0.00           H  
ATOM   1088  CG2 THR C  84      36.372  13.049   2.270  1.00  0.00           C  
ATOM   1089 1HG2 THR C  84      35.394  13.509   2.123  1.00  0.00           H  
ATOM   1090 2HG2 THR C  84      36.282  12.032   1.898  1.00  0.00           H  
ATOM   1091 3HG2 THR C  84      37.044  13.559   1.579  1.00  0.00           H  
ATOM   1092  C   THR C  84      34.703  12.082   4.166  1.00  0.00           C  
ATOM   1093  O   THR C  84      33.875  13.003   4.176  1.00  0.00           O  
ATOM   1094  N   MET C  85      34.436  10.874   3.670  1.00  0.00           N  
ATOM   1095  HN  MET C  85      35.204  10.258   3.524  1.00  0.00           H  
ATOM   1096  CA  MET C  85      33.134  10.546   3.093  1.00  0.00           C  
ATOM   1097  HA  MET C  85      32.794  11.432   2.553  1.00  0.00           H  
ATOM   1098  CB  MET C  85      33.264   9.360   2.136  1.00  0.00           C  
ATOM   1099  HB1 MET C  85      32.392   8.718   2.233  1.00  0.00           H  
ATOM   1100  HB2 MET C  85      34.073   8.687   2.354  1.00  0.00           H  
ATOM   1101  CG  MET C  85      33.315   9.738   0.666  1.00  0.00           C  
ATOM   1102  HG1 MET C  85      33.376  10.816   0.514  1.00  0.00           H  
ATOM   1103  HG2 MET C  85      32.408   9.402   0.164  1.00  0.00           H  
ATOM   1104  SD  MET C  85      34.720   8.982  -0.150  1.00  0.00           S  
ATOM   1105  CE  MET C  85      34.310   7.257  -0.071  1.00  0.00           C  
ATOM   1106  HE1 MET C  85      33.283   7.114   0.258  1.00  0.00           H  
ATOM   1107  HE2 MET C  85      34.987   6.742   0.611  1.00  0.00           H  
ATOM   1108  HE3 MET C  85      34.440   6.813  -1.056  1.00  0.00           H  
ATOM   1109  C   MET C  85      32.093  10.232   4.163  1.00  0.00           C  
ATOM   1110  O   MET C  85      32.397   9.630   5.193  1.00  0.00           O  
ATOM   1111  N   ASN C  86      30.857  10.642   3.911  1.00  0.00           N  
ATOM   1112  HN  ASN C  86      30.650  11.084   3.040  1.00  0.00           H  
ATOM   1113  CA  ASN C  86      29.774  10.416   4.858  1.00  0.00           C  
ATOM   1114  HA  ASN C  86      30.189   9.951   5.756  1.00  0.00           H  
ATOM   1115  CB  ASN C  86      29.140  11.757   5.245  1.00  0.00           C  
ATOM   1116  HB1 ASN C  86      28.059  11.661   5.367  1.00  0.00           H  
ATOM   1117  HB2 ASN C  86      29.288  12.498   4.460  1.00  0.00           H  
ATOM   1118  CG  ASN C  86      29.695  12.309   6.554  1.00  0.00           C  
ATOM   1119  OD1 ASN C  86      30.901  12.229   6.822  1.00  0.00           O  
ATOM   1120  ND2 ASN C  86      28.814  12.882   7.373  1.00  0.00           N  
ATOM   1121 1HD2 ASN C  86      27.848  12.972   7.136  1.00  0.00           H  
ATOM   1122 2HD2 ASN C  86      29.150  13.222   8.248  1.00  0.00           H  
ATOM   1123  C   ASN C  86      28.698   9.453   4.365  1.00  0.00           C  
ATOM   1124  O   ASN C  86      28.199   9.566   3.246  1.00  0.00           O  
ATOM   1125  N   LEU C  87      28.352   8.497   5.221  1.00  0.00           N  
ATOM   1126  HN  LEU C  87      28.703   8.521   6.159  1.00  0.00           H  
ATOM   1127  CA  LEU C  87      27.335   7.500   4.923  1.00  0.00           C  
ATOM   1128  HA  LEU C  87      27.210   7.439   3.843  1.00  0.00           H  
ATOM   1129  CB  LEU C  87      27.748   6.150   5.497  1.00  0.00           C  
ATOM   1130  HB1 LEU C  87      26.882   5.484   5.538  1.00  0.00           H  
ATOM   1131  HB2 LEU C  87      27.998   6.321   6.546  1.00  0.00           H  
ATOM   1132  CG  LEU C  87      28.904   5.417   4.830  1.00  0.00           C  
ATOM   1133  HG  LEU C  87      29.569   6.145   4.369  1.00  0.00           H  
ATOM   1134  CD1 LEU C  87      29.710   4.642   5.855  1.00  0.00           C  
ATOM   1135 1HD1 LEU C  87      29.076   4.027   6.496  1.00  0.00           H  
ATOM   1136 2HD1 LEU C  87      30.306   5.323   6.460  1.00  0.00           H  
ATOM   1137 3HD1 LEU C  87      30.421   3.980   5.360  1.00  0.00           H  
ATOM   1138  CD2 LEU C  87      28.340   4.508   3.763  1.00  0.00           C  
ATOM   1139 1HD2 LEU C  87      27.739   5.062   3.041  1.00  0.00           H  
ATOM   1140 2HD2 LEU C  87      27.703   3.738   4.200  1.00  0.00           H  
ATOM   1141 3HD2 LEU C  87      29.135   4.004   3.213  1.00  0.00           H  
ATOM   1142  C   LEU C  87      26.074   7.961   5.618  1.00  0.00           C  
ATOM   1143  O   LEU C  87      26.143   8.670   6.617  1.00  0.00           O  
ATOM   1144  N   PRO C  88      24.904   7.583   5.093  1.00  0.00           N  
ATOM   1145  CD  PRO C  88      24.671   6.967   3.778  1.00  0.00           C  
ATOM   1146  HD1 PRO C  88      24.820   5.888   3.845  1.00  0.00           H  
ATOM   1147  HD2 PRO C  88      25.315   7.372   2.998  1.00  0.00           H  
ATOM   1148  CA  PRO C  88      23.641   7.983   5.717  1.00  0.00           C  
ATOM   1149  HA  PRO C  88      23.533   9.066   5.642  1.00  0.00           H  
ATOM   1150  CB  PRO C  88      22.608   7.266   4.866  1.00  0.00           C  
ATOM   1151  HB1 PRO C  88      21.627   7.738   4.909  1.00  0.00           H  
ATOM   1152  HB2 PRO C  88      22.497   6.225   5.181  1.00  0.00           H  
ATOM   1153  CG  PRO C  88      23.225   7.326   3.507  1.00  0.00           C  
ATOM   1154  HG1 PRO C  88      22.760   6.637   2.801  1.00  0.00           H  
ATOM   1155  HG2 PRO C  88      23.157   8.334   3.093  1.00  0.00           H  
ATOM   1156  C   PRO C  88      23.582   7.566   7.195  1.00  0.00           C  
ATOM   1157  O   PRO C  88      24.407   6.775   7.675  1.00  0.00           O  
ATOM   1158  N   LYS C  89      22.614   8.107   7.923  1.00  0.00           N  
ATOM   1159  HN  LYS C  89      21.939   8.666   7.452  1.00  0.00           H  
ATOM   1160  CA  LYS C  89      22.480   7.769   9.328  1.00  0.00           C  
ATOM   1161  HA  LYS C  89      23.456   7.899   9.801  1.00  0.00           H  
ATOM   1162  CB  LYS C  89      21.402   8.618  10.006  1.00  0.00           C  
ATOM   1163  HB1 LYS C  89      20.448   8.491   9.492  1.00  0.00           H  
ATOM   1164  HB2 LYS C  89      21.678   9.667   9.892  1.00  0.00           H  
ATOM   1165  CG  LYS C  89      21.249   8.303  11.484  1.00  0.00           C  
ATOM   1166  HG1 LYS C  89      22.238   8.322  11.947  1.00  0.00           H  
ATOM   1167  HG2 LYS C  89      20.860   7.299  11.650  1.00  0.00           H  
ATOM   1168  CD  LYS C  89      20.360   9.290  12.220  1.00  0.00           C  
ATOM   1169  HD1 LYS C  89      20.644  10.313  11.969  1.00  0.00           H  
ATOM   1170  HD2 LYS C  89      20.561   9.185  13.288  1.00  0.00           H  
ATOM   1171  CE  LYS C  89      18.888   9.057  11.961  1.00  0.00           C  
ATOM   1172  HE1 LYS C  89      18.619   8.020  12.174  1.00  0.00           H  
ATOM   1173  HE2 LYS C  89      18.630   9.276  10.923  1.00  0.00           H  
ATOM   1174  NZ  LYS C  89      18.092   9.939  12.859  1.00  0.00           N1+
ATOM   1175  HZ1 LYS C  89      18.422  10.923  12.774  1.00  0.00           H  
ATOM   1176  HZ2 LYS C  89      18.292   9.633  13.839  1.00  0.00           H  
ATOM   1177  HZ3 LYS C  89      17.072   9.881  12.677  1.00  0.00           H  
ATOM   1178  C   LYS C  89      22.065   6.321   9.384  1.00  0.00           C  
ATOM   1179  O   LYS C  89      21.505   5.805   8.428  1.00  0.00           O  
ATOM   1180  N   ARG C  90      22.357   5.661  10.495  1.00  0.00           N  
ATOM   1181  HN  ARG C  90      22.935   6.100  11.186  1.00  0.00           H  
ATOM   1182  CA  ARG C  90      21.966   4.274  10.675  1.00  0.00           C  
ATOM   1183  HA  ARG C  90      21.253   3.978   9.902  1.00  0.00           H  
ATOM   1184  CB  ARG C  90      23.176   3.339  10.681  1.00  0.00           C  
ATOM   1185  HB1 ARG C  90      22.874   2.366  11.078  1.00  0.00           H  
ATOM   1186  HB2 ARG C  90      23.877   3.742  11.368  1.00  0.00           H  
ATOM   1187  CG  ARG C  90      23.831   3.130   9.343  1.00  0.00           C  
ATOM   1188  HG1 ARG C  90      24.272   4.071   9.009  1.00  0.00           H  
ATOM   1189  HG2 ARG C  90      23.088   2.859   8.591  1.00  0.00           H  
ATOM   1190  CD  ARG C  90      24.907   2.063   9.434  1.00  0.00           C  
ATOM   1191  HD1 ARG C  90      25.530   2.206  10.317  1.00  0.00           H  
ATOM   1192  HD2 ARG C  90      25.565   2.063   8.564  1.00  0.00           H  
ATOM   1193  NE  ARG C  90      24.341   0.725   9.601  1.00  0.00           N  
ATOM   1194  HE  ARG C  90      24.154   0.389  10.533  1.00  0.00           H  
ATOM   1195  CZ  ARG C  90      23.936  -0.051   8.600  1.00  0.00           C  
ATOM   1196  NH1 ARG C  90      24.029   0.369   7.344  1.00  0.00           N  
ATOM   1197 1HH1 ARG C  90      24.466   1.238   7.120  1.00  0.00           H  
ATOM   1198 2HH1 ARG C  90      23.620  -0.151   6.578  1.00  0.00           H  
ATOM   1199  NH2 ARG C  90      23.455  -1.257   8.857  1.00  0.00           N  
ATOM   1200 1HH2 ARG C  90      23.279  -1.536   9.811  1.00  0.00           H  
ATOM   1201 2HH2 ARG C  90      23.201  -1.903   8.133  1.00  0.00           H  
ATOM   1202  C   ARG C  90      21.297   4.174  12.021  1.00  0.00           C  
ATOM   1203  O   ARG C  90      21.833   4.664  13.014  1.00  0.00           O  
ATOM   1204  N   LYS C  91      20.113   3.575  12.059  1.00  0.00           N  
ATOM   1205  HN  LYS C  91      19.811   3.038  11.272  1.00  0.00           H  
ATOM   1206  CA  LYS C  91      19.439   3.377  13.330  1.00  0.00           C  
ATOM   1207  HA  LYS C  91      19.936   3.950  14.117  1.00  0.00           H  
ATOM   1208  CB  LYS C  91      17.977   3.782  13.254  1.00  0.00           C  
ATOM   1209  HB1 LYS C  91      17.474   3.211  12.471  1.00  0.00           H  
ATOM   1210  HB2 LYS C  91      17.929   4.829  12.956  1.00  0.00           H  
ATOM   1211  CG  LYS C  91      17.257   3.599  14.566  1.00  0.00           C  
ATOM   1212  HG1 LYS C  91      17.828   4.114  15.335  1.00  0.00           H  
ATOM   1213  HG2 LYS C  91      17.233   2.544  14.844  1.00  0.00           H  
ATOM   1214  CD  LYS C  91      15.846   4.155  14.522  1.00  0.00           C  
ATOM   1215  HD1 LYS C  91      15.284   3.680  13.717  1.00  0.00           H  
ATOM   1216  HD2 LYS C  91      15.903   5.219  14.286  1.00  0.00           H  
ATOM   1217  CE  LYS C  91      15.134   3.958  15.854  1.00  0.00           C  
ATOM   1218  HE1 LYS C  91      15.739   4.208  16.707  1.00  0.00           H  
ATOM   1219  HE2 LYS C  91      14.869   2.907  15.987  1.00  0.00           H  
ATOM   1220  NZ  LYS C  91      13.897   4.765  15.941  1.00  0.00           N1+
ATOM   1221  HZ1 LYS C  91      13.240   4.579  15.161  1.00  0.00           H  
ATOM   1222  HZ2 LYS C  91      14.150   5.775  15.980  1.00  0.00           H  
ATOM   1223  HZ3 LYS C  91      13.434   4.553  16.853  1.00  0.00           H  
ATOM   1224  C   LYS C  91      19.552   1.893  13.643  1.00  0.00           C  
ATOM   1225  O   LYS C  91      19.048   1.058  12.903  1.00  0.00           O  
ATOM   1226  N   GLU C  92      20.261   1.565  14.712  1.00  0.00           N  
ATOM   1227  HN  GLU C  92      20.674   2.280  15.279  1.00  0.00           H  
ATOM   1228  CA  GLU C  92      20.427   0.183  15.126  1.00  0.00           C  
ATOM   1229  HA  GLU C  92      19.947  -0.488  14.410  1.00  0.00           H  
ATOM   1230  CB  GLU C  92      21.912  -0.169  15.279  1.00  0.00           C  
ATOM   1231  HB1 GLU C  92      21.991  -1.154  15.744  1.00  0.00           H  
ATOM   1232  HB2 GLU C  92      22.391   0.524  15.971  1.00  0.00           H  
ATOM   1233  CG  GLU C  92      22.709  -0.212  13.978  1.00  0.00           C  
ATOM   1234  HG1 GLU C  92      23.721  -0.567  14.170  1.00  0.00           H  
ATOM   1235  HG2 GLU C  92      22.799   0.796  13.571  1.00  0.00           H  
ATOM   1236  CD  GLU C  92      22.080  -1.118  12.919  1.00  0.00           C  
ATOM   1237  OE1 GLU C  92      21.600  -2.228  13.267  1.00  0.00           O  
ATOM   1238  OE2 GLU C  92      22.078  -0.719  11.732  1.00  0.00           O  
ATOM   1239  C   GLU C  92      19.725   0.051  16.473  1.00  0.00           C  
ATOM   1240  O   GLU C  92      20.082   0.719  17.442  1.00  0.00           O  
ATOM   1241  N   VAL C  93      18.725  -0.816  16.533  1.00  0.00           N  
ATOM   1242  HN  VAL C  93      18.600  -1.447  15.767  1.00  0.00           H  
ATOM   1243  CA  VAL C  93      17.966  -0.998  17.757  1.00  0.00           C  
ATOM   1244  HA  VAL C  93      18.029  -0.069  18.326  1.00  0.00           H  
ATOM   1245  CB  VAL C  93      16.488  -1.264  17.438  1.00  0.00           C  
ATOM   1246  HB  VAL C  93      16.373  -2.284  17.065  1.00  0.00           H  
ATOM   1247  CG1 VAL C  93      15.657  -1.120  18.696  1.00  0.00           C  
ATOM   1248 1HG1 VAL C  93      15.784  -0.138  19.156  1.00  0.00           H  
ATOM   1249 2HG1 VAL C  93      15.913  -1.862  19.453  1.00  0.00           H  
ATOM   1250 3HG1 VAL C  93      14.595  -1.248  18.486  1.00  0.00           H  
ATOM   1251  CG2 VAL C  93      16.019  -0.339  16.351  1.00  0.00           C  
ATOM   1252 1HG2 VAL C  93      16.495  -0.554  15.393  1.00  0.00           H  
ATOM   1253 2HG2 VAL C  93      16.221   0.702  16.606  1.00  0.00           H  
ATOM   1254 3HG2 VAL C  93      14.945  -0.442  16.196  1.00  0.00           H  
ATOM   1255  C   VAL C  93      18.445  -2.131  18.655  1.00  0.00           C  
ATOM   1256  O   VAL C  93      18.611  -3.252  18.209  1.00  0.00           O  
ATOM   1257  N   ILE C  94      18.673  -1.826  19.922  1.00  0.00           N  
ATOM   1258  HN  ILE C  94      18.389  -0.934  20.288  1.00  0.00           H  
ATOM   1259  CA  ILE C  94      19.056  -2.831  20.904  1.00  0.00           C  
ATOM   1260  HA  ILE C  94      19.113  -3.824  20.454  1.00  0.00           H  
ATOM   1261  CB  ILE C  94      20.286  -2.409  21.713  1.00  0.00           C  
ATOM   1262  HB  ILE C  94      20.014  -1.811  22.585  1.00  0.00           H  
ATOM   1263  CG2 ILE C  94      20.996  -3.646  22.245  1.00  0.00           C  
ATOM   1264 1HG2 ILE C  94      21.194  -4.370  21.455  1.00  0.00           H  
ATOM   1265 2HG2 ILE C  94      20.368  -4.095  23.009  1.00  0.00           H  
ATOM   1266 3HG2 ILE C  94      21.947  -3.379  22.706  1.00  0.00           H  
ATOM   1267  CG1 ILE C  94      21.175  -1.475  20.881  1.00  0.00           C  
ATOM   1268 1HG1 ILE C  94      22.047  -1.188  21.470  1.00  0.00           H  
ATOM   1269 2HG1 ILE C  94      20.654  -0.535  20.700  1.00  0.00           H  
ATOM   1270  CD1 ILE C  94      21.642  -2.038  19.573  1.00  0.00           C  
ATOM   1271 1HD1 ILE C  94      20.902  -2.582  18.998  1.00  0.00           H  
ATOM   1272 2HD1 ILE C  94      22.455  -2.744  19.743  1.00  0.00           H  
ATOM   1273 3HD1 ILE C  94      22.037  -1.248  18.933  1.00  0.00           H  
ATOM   1274  C   ILE C  94      17.851  -2.667  21.805  1.00  0.00           C  
ATOM   1275  O   ILE C  94      17.593  -1.562  22.248  1.00  0.00           O  
ATOM   1276  N   CYS C  95      17.096  -3.720  22.073  1.00  0.00           N  
ATOM   1277  HN  CYS C  95      17.318  -4.582  21.624  1.00  0.00           H  
ATOM   1278  CA  CYS C  95      15.895  -3.593  22.919  1.00  0.00           C  
ATOM   1279  HA  CYS C  95      15.633  -4.613  23.194  1.00  0.00           H  
ATOM   1280  CB  CYS C  95      16.143  -2.755  24.185  1.00  0.00           C  
ATOM   1281  HB1 CYS C  95      15.312  -2.929  24.871  1.00  0.00           H  
ATOM   1282  HB2 CYS C  95      16.088  -1.688  23.975  1.00  0.00           H  
ATOM   1283  SG  CYS C  95      17.673  -3.002  25.127  1.00  0.00           S  
ATOM   1284  C   CYS C  95      14.710  -2.925  22.216  1.00  0.00           C  
ATOM   1285  O   CYS C  95      14.698  -1.709  22.035  1.00  0.00           O  
ATOM   1286  N   ARG C  96      13.709  -3.708  21.830  1.00  0.00           N  
ATOM   1287  HN  ARG C  96      13.758  -4.669  22.096  1.00  0.00           H  
ATOM   1288  CA  ARG C  96      12.522  -3.133  21.209  1.00  0.00           C  
ATOM   1289  HA  ARG C  96      12.822  -2.264  20.618  1.00  0.00           H  
ATOM   1290  CB  ARG C  96      11.815  -4.157  20.303  1.00  0.00           C  
ATOM   1291  HB1 ARG C  96      12.127  -3.951  19.279  1.00  0.00           H  
ATOM   1292  HB2 ARG C  96      10.735  -3.998  20.308  1.00  0.00           H  
ATOM   1293  CG  ARG C  96      12.146  -5.625  20.597  1.00  0.00           C  
ATOM   1294  HG1 ARG C  96      11.866  -5.869  21.620  1.00  0.00           H  
ATOM   1295  HG2 ARG C  96      13.223  -5.781  20.526  1.00  0.00           H  
ATOM   1296  CD  ARG C  96      11.491  -6.583  19.598  1.00  0.00           C  
ATOM   1297  HD1 ARG C  96      11.922  -7.584  19.669  1.00  0.00           H  
ATOM   1298  HD2 ARG C  96      11.642  -6.246  18.571  1.00  0.00           H  
ATOM   1299  NE  ARG C  96      10.044  -6.716  19.792  1.00  0.00           N  
ATOM   1300  HE  ARG C  96       9.488  -6.337  19.048  1.00  0.00           H  
ATOM   1301  CZ  ARG C  96       9.478  -7.335  20.829  1.00  0.00           C  
ATOM   1302  NH1 ARG C  96      10.245  -7.879  21.775  1.00  0.00           N  
ATOM   1303 1HH1 ARG C  96       9.911  -8.280  22.638  1.00  0.00           H  
ATOM   1304 2HH1 ARG C  96      11.241  -7.866  21.661  1.00  0.00           H  
ATOM   1305  NH2 ARG C  96       8.145  -7.420  20.919  1.00  0.00           N  
ATOM   1306 1HH2 ARG C  96       7.554  -7.036  20.205  1.00  0.00           H  
ATOM   1307 2HH2 ARG C  96       7.717  -7.885  21.690  1.00  0.00           H  
ATOM   1308  C   ARG C  96      11.590  -2.638  22.323  1.00  0.00           C  
ATOM   1309  O   ARG C  96      10.823  -1.701  22.118  1.00  0.00           O  
ATOM   1310  N   GLY C  97      11.662  -3.254  23.506  1.00  0.00           N  
ATOM   1311  HN  GLY C  97      12.356  -3.956  23.686  1.00  0.00           H  
ATOM   1312  CA  GLY C  97      10.832  -2.798  24.613  1.00  0.00           C  
ATOM   1313  HA1 GLY C  97      10.171  -1.990  24.295  1.00  0.00           H  
ATOM   1314  HA2 GLY C  97      11.536  -2.356  25.318  1.00  0.00           H  
ATOM   1315  C   GLY C  97       9.981  -3.796  25.396  1.00  0.00           C  
ATOM   1316  O   GLY C  97       9.451  -3.463  26.457  1.00  0.00           O  
ATOM   1317  N   SER C  98       9.830  -5.014  24.900  1.00  0.00           N  
ATOM   1318  HN  SER C  98      10.444  -5.278  24.154  1.00  0.00           H  
ATOM   1319  CA  SER C  98       9.019  -5.996  25.611  1.00  0.00           C  
ATOM   1320  HA  SER C  98       8.989  -5.720  26.668  1.00  0.00           H  
ATOM   1321  CB  SER C  98       7.601  -6.011  25.024  1.00  0.00           C  
ATOM   1322  HB1 SER C  98       7.656  -6.216  23.954  1.00  0.00           H  
ATOM   1323  HB2 SER C  98       7.127  -5.027  25.122  1.00  0.00           H  
ATOM   1324  OG  SER C  98       6.797  -7.023  25.615  1.00  0.00           O  
ATOM   1325  HG  SER C  98       6.684  -6.838  26.547  1.00  0.00           H  
ATOM   1326  C   SER C  98       9.652  -7.389  25.531  1.00  0.00           C  
ATOM   1327  O   SER C  98       9.803  -7.957  24.439  1.00  0.00           O  
ATOM   1328  N   ASP C  99      10.021  -7.940  26.685  1.00  0.00           N  
ATOM   1329  HN  ASP C  99       9.897  -7.433  27.536  1.00  0.00           H  
ATOM   1330  CA  ASP C  99      10.651  -9.256  26.728  1.00  0.00           C  
ATOM   1331  HA  ASP C  99      11.074  -9.373  27.725  1.00  0.00           H  
ATOM   1332  CB  ASP C  99       9.606 -10.334  26.417  1.00  0.00           C  
ATOM   1333  HB1 ASP C  99      10.107 -11.291  26.262  1.00  0.00           H  
ATOM   1334  HB2 ASP C  99       9.075 -10.121  25.490  1.00  0.00           H  
ATOM   1335  CG  ASP C  99       8.618 -10.545  27.569  1.00  0.00           C  
ATOM   1336  OD1 ASP C  99       7.418 -10.763  27.298  1.00  0.00           O  
ATOM   1337  OD2 ASP C  99       9.036 -10.515  28.751  1.00  0.00           O  
ATOM   1338  C   ASP C  99      11.794  -9.267  25.706  1.00  0.00           C  
ATOM   1339  O   ASP C  99      11.815 -10.063  24.776  1.00  0.00           O  
ATOM   1340  N   ASP C 100      12.752  -8.368  25.911  1.00  0.00           N  
ATOM   1341  HN  ASP C 100      12.665  -7.705  26.651  1.00  0.00           H  
ATOM   1342  CA  ASP C 100      13.887  -8.207  25.009  1.00  0.00           C  
ATOM   1343  HA  ASP C 100      13.472  -8.226  23.998  1.00  0.00           H  
ATOM   1344  CB  ASP C 100      14.559  -6.854  25.254  1.00  0.00           C  
ATOM   1345  HB1 ASP C 100      15.487  -6.764  24.687  1.00  0.00           H  
ATOM   1346  HB2 ASP C 100      14.839  -6.749  26.304  1.00  0.00           H  
ATOM   1347  CG  ASP C 100      13.687  -5.678  24.833  1.00  0.00           C  
ATOM   1348  OD1 ASP C 100      13.256  -5.677  23.657  1.00  0.00           O  
ATOM   1349  OD2 ASP C 100      13.447  -4.760  25.666  1.00  0.00           O  
ATOM   1350  C   ASP C 100      14.937  -9.300  25.064  1.00  0.00           C  
ATOM   1351  O   ASP C 100      14.995 -10.081  26.009  1.00  0.00           O  
ATOM   1352  N   ASP C 101      15.780  -9.332  24.038  1.00  0.00           N  
ATOM   1353  HN  ASP C 101      15.581  -8.755  23.249  1.00  0.00           H  
ATOM   1354  CA  ASP C 101      16.836 -10.325  23.923  1.00  0.00           C  
ATOM   1355  HA  ASP C 101      16.371 -11.306  24.043  1.00  0.00           H  
ATOM   1356  CB  ASP C 101      17.511 -10.221  22.555  1.00  0.00           C  
ATOM   1357  HB1 ASP C 101      18.411 -10.834  22.539  1.00  0.00           H  
ATOM   1358  HB2 ASP C 101      17.825  -9.197  22.353  1.00  0.00           H  
ATOM   1359  CG  ASP C 101      16.624 -10.691  21.413  1.00  0.00           C  
ATOM   1360  OD1 ASP C 101      15.376 -10.710  21.571  1.00  0.00           O  
ATOM   1361  OD2 ASP C 101      17.183 -11.025  20.343  1.00  0.00           O  
ATOM   1362  C   ASP C 101      17.886 -10.169  24.999  1.00  0.00           C  
ATOM   1363  O   ASP C 101      18.242 -11.138  25.652  1.00  0.00           O  
ATOM   1364  N   TYR C 102      18.385  -8.946  25.174  1.00  0.00           N  
ATOM   1365  HN  TYR C 102      17.957  -8.215  24.650  1.00  0.00           H  
ATOM   1366  CA  TYR C 102      19.432  -8.668  26.166  1.00  0.00           C  
ATOM   1367  HA  TYR C 102      20.025  -9.578  26.256  1.00  0.00           H  
ATOM   1368  CB  TYR C 102      20.298  -7.498  25.693  1.00  0.00           C  
ATOM   1369  HB1 TYR C 102      21.003  -7.262  26.484  1.00  0.00           H  
ATOM   1370  HB2 TYR C 102      19.689  -6.607  25.536  1.00  0.00           H  
ATOM   1371  CG  TYR C 102      21.087  -7.829  24.448  1.00  0.00           C  
ATOM   1372  CD1 TYR C 102      21.098  -6.973  23.351  1.00  0.00           C  
ATOM   1373  HD1 TYR C 102      20.535  -6.061  23.408  1.00  0.00           H  
ATOM   1374  CE1 TYR C 102      21.793  -7.301  22.180  1.00  0.00           C  
ATOM   1375  HE1 TYR C 102      21.781  -6.627  21.334  1.00  0.00           H  
ATOM   1376  CD2 TYR C 102      21.796  -9.027  24.351  1.00  0.00           C  
ATOM   1377  HD2 TYR C 102      21.800  -9.723  25.174  1.00  0.00           H  
ATOM   1378  CE2 TYR C 102      22.497  -9.371  23.190  1.00  0.00           C  
ATOM   1379  HE2 TYR C 102      23.029 -10.310  23.143  1.00  0.00           H  
ATOM   1380  CZ  TYR C 102      22.492  -8.502  22.107  1.00  0.00           C  
ATOM   1381  OH  TYR C 102      23.205  -8.841  20.971  1.00  0.00           O  
ATOM   1382  HH  TYR C 102      24.071  -8.491  21.114  1.00  0.00           H  
ATOM   1383  C   TYR C 102      18.885  -8.407  27.566  1.00  0.00           C  
ATOM   1384  O   TYR C 102      17.810  -7.827  27.725  1.00  0.00           O  
ATOM   1385  N   SER C 103      19.624  -8.839  28.584  1.00  0.00           N  
ATOM   1386  HN  SER C 103      20.463  -9.358  28.459  1.00  0.00           H  
ATOM   1387  CA  SER C 103      19.182  -8.666  29.957  1.00  0.00           C  
ATOM   1388  HA  SER C 103      18.116  -8.875  29.995  1.00  0.00           H  
ATOM   1389  CB  SER C 103      19.933  -9.622  30.868  1.00  0.00           C  
ATOM   1390  HB1 SER C 103      19.837 -10.644  30.473  1.00  0.00           H  
ATOM   1391  HB2 SER C 103      19.487  -9.626  31.865  1.00  0.00           H  
ATOM   1392  OG  SER C 103      21.284  -9.233  30.990  1.00  0.00           O  
ATOM   1393  HG  SER C 103      21.823 -10.000  31.259  1.00  0.00           H  
ATOM   1394  C   SER C 103      19.383  -7.250  30.458  1.00  0.00           C  
ATOM   1395  O   SER C 103      18.707  -6.817  31.384  1.00  0.00           O  
ATOM   1396  N   PHE C 104      20.311  -6.524  29.854  1.00  0.00           N  
ATOM   1397  HN  PHE C 104      20.852  -6.963  29.140  1.00  0.00           H  
ATOM   1398  CA  PHE C 104      20.567  -5.164  30.296  1.00  0.00           C  
ATOM   1399  HA  PHE C 104      20.569  -5.181  31.389  1.00  0.00           H  
ATOM   1400  CB  PHE C 104      21.964  -4.726  29.840  1.00  0.00           C  
ATOM   1401  HB1 PHE C 104      22.716  -5.373  30.293  1.00  0.00           H  
ATOM   1402  HB2 PHE C 104      22.175  -3.725  30.222  1.00  0.00           H  
ATOM   1403  CG  PHE C 104      22.148  -4.714  28.354  1.00  0.00           C  
ATOM   1404  CD1 PHE C 104      21.619  -3.691  27.582  1.00  0.00           C  
ATOM   1405  HD1 PHE C 104      21.062  -2.887  28.045  1.00  0.00           H  
ATOM   1406  CD2 PHE C 104      22.867  -5.719  27.733  1.00  0.00           C  
ATOM   1407  HD2 PHE C 104      23.297  -6.514  28.322  1.00  0.00           H  
ATOM   1408  CE1 PHE C 104      21.807  -3.664  26.208  1.00  0.00           C  
ATOM   1409  HE1 PHE C 104      21.392  -2.857  25.620  1.00  0.00           H  
ATOM   1410  CE2 PHE C 104      23.065  -5.709  26.367  1.00  0.00           C  
ATOM   1411  HE2 PHE C 104      23.624  -6.503  25.896  1.00  0.00           H  
ATOM   1412  CZ  PHE C 104      22.532  -4.676  25.597  1.00  0.00           C  
ATOM   1413  HZ  PHE C 104      22.688  -4.664  24.529  1.00  0.00           H  
ATOM   1414  C   PHE C 104      19.502  -4.143  29.879  1.00  0.00           C  
ATOM   1415  O   PHE C 104      19.537  -2.996  30.310  1.00  0.00           O  
ATOM   1416  N   CYS C 105      18.547  -4.557  29.059  1.00  0.00           N  
ATOM   1417  HN  CYS C 105      18.538  -5.502  28.739  1.00  0.00           H  
ATOM   1418  CA  CYS C 105      17.483  -3.654  28.643  1.00  0.00           C  
ATOM   1419  HA  CYS C 105      17.941  -2.748  28.242  1.00  0.00           H  
ATOM   1420  CB  CYS C 105      16.586  -4.321  27.616  1.00  0.00           C  
ATOM   1421  HB1 CYS C 105      15.750  -3.665  27.364  1.00  0.00           H  
ATOM   1422  HB2 CYS C 105      16.143  -5.226  28.034  1.00  0.00           H  
ATOM   1423  SG  CYS C 105      17.420  -4.777  26.065  1.00  0.00           S  
ATOM   1424  C   CYS C 105      16.635  -3.299  29.856  1.00  0.00           C  
ATOM   1425  O   CYS C 105      16.099  -2.195  29.963  1.00  0.00           O  
ATOM   1426  N   ARG C 106      16.508  -4.260  30.762  1.00  0.00           N  
ATOM   1427  HN  ARG C 106      17.000  -5.117  30.624  1.00  0.00           H  
ATOM   1428  CA  ARG C 106      15.733  -4.097  31.981  1.00  0.00           C  
ATOM   1429  HA  ARG C 106      14.765  -3.677  31.701  1.00  0.00           H  
ATOM   1430  CB  ARG C 106      15.553  -5.459  32.654  1.00  0.00           C  
ATOM   1431  HB1 ARG C 106      15.320  -5.317  33.713  1.00  0.00           H  
ATOM   1432  HB2 ARG C 106      16.514  -5.976  32.637  1.00  0.00           H  
ATOM   1433  CG  ARG C 106      14.470  -6.328  32.072  1.00  0.00           C  
ATOM   1434  HG1 ARG C 106      14.457  -6.244  30.984  1.00  0.00           H  
ATOM   1435  HG2 ARG C 106      13.500  -5.969  32.420  1.00  0.00           H  
ATOM   1436  CD  ARG C 106      14.666  -7.787  32.461  1.00  0.00           C  
ATOM   1437  HD1 ARG C 106      15.417  -8.241  31.817  1.00  0.00           H  
ATOM   1438  HD2 ARG C 106      13.743  -8.343  32.292  1.00  0.00           H  
ATOM   1439  NE  ARG C 106      14.975  -7.959  33.876  1.00  0.00           N  
ATOM   1440  HE  ARG C 106      14.269  -7.652  34.526  1.00  0.00           H  
ATOM   1441  CZ  ARG C 106      16.110  -8.498  34.323  1.00  0.00           C  
ATOM   1442  NH1 ARG C 106      17.027  -8.916  33.451  1.00  0.00           N  
ATOM   1443 1HH1 ARG C 106      16.857  -8.826  32.471  1.00  0.00           H  
ATOM   1444 2HH1 ARG C 106      17.898  -9.308  33.745  1.00  0.00           H  
ATOM   1445  NH2 ARG C 106      16.342  -8.607  35.634  1.00  0.00           N  
ATOM   1446 1HH2 ARG C 106      15.589  -8.470  36.301  1.00  0.00           H  
ATOM   1447 2HH2 ARG C 106      17.250  -8.801  36.006  1.00  0.00           H  
ATOM   1448  C   ARG C 106      16.378  -3.134  32.972  1.00  0.00           C  
ATOM   1449  O   ARG C 106      15.740  -2.710  33.925  1.00  0.00           O  
ATOM   1450  N   ALA C 107      17.639  -2.789  32.753  1.00  0.00           N  
ATOM   1451  HN  ALA C 107      18.097  -3.065  31.913  1.00  0.00           H  
ATOM   1452  CA  ALA C 107      18.360  -1.889  33.660  1.00  0.00           C  
ATOM   1453  HA  ALA C 107      18.404  -2.452  34.582  1.00  0.00           H  
ATOM   1454  CB  ALA C 107      19.777  -1.682  33.154  1.00  0.00           C  
ATOM   1455  HB1 ALA C 107      19.777  -1.129  32.216  1.00  0.00           H  
ATOM   1456  HB2 ALA C 107      20.276  -2.635  32.983  1.00  0.00           H  
ATOM   1457  HB3 ALA C 107      20.374  -1.123  33.876  1.00  0.00           H  
ATOM   1458  C   ALA C 107      17.706  -0.527  33.918  1.00  0.00           C  
ATOM   1459  O   ALA C 107      17.209   0.126  32.997  1.00  0.00           O  
ATOM   1460  N   LEU C 108      17.732  -0.102  35.181  1.00  0.00           N  
ATOM   1461  HN  LEU C 108      18.147  -0.708  35.859  1.00  0.00           H  
ATOM   1462  CA  LEU C 108      17.164   1.181  35.602  1.00  0.00           C  
ATOM   1463  HA  LEU C 108      16.472   1.516  34.828  1.00  0.00           H  
ATOM   1464  CB  LEU C 108      16.433   1.015  36.925  1.00  0.00           C  
ATOM   1465  HB1 LEU C 108      16.076   1.980  37.289  1.00  0.00           H  
ATOM   1466  HB2 LEU C 108      17.151   0.662  37.668  1.00  0.00           H  
ATOM   1467  CG  LEU C 108      15.255   0.054  36.896  1.00  0.00           C  
ATOM   1468  HG  LEU C 108      15.593  -0.929  36.559  1.00  0.00           H  
ATOM   1469  CD1 LEU C 108      14.673  -0.091  38.295  1.00  0.00           C  
ATOM   1470 1HD1 LEU C 108      14.223   0.843  38.630  1.00  0.00           H  
ATOM   1471 2HD1 LEU C 108      15.458  -0.352  39.003  1.00  0.00           H  
ATOM   1472 3HD1 LEU C 108      13.912  -0.866  38.316  1.00  0.00           H  
ATOM   1473  CD2 LEU C 108      14.217   0.587  35.931  1.00  0.00           C  
ATOM   1474 1HD2 LEU C 108      14.565   0.543  34.899  1.00  0.00           H  
ATOM   1475 2HD2 LEU C 108      13.949   1.622  36.148  1.00  0.00           H  
ATOM   1476 3HD2 LEU C 108      13.307  -0.011  35.974  1.00  0.00           H  
ATOM   1477  C   LEU C 108      18.208   2.290  35.758  1.00  0.00           C  
ATOM   1478  O   LEU C 108      19.413   2.035  35.731  1.00  0.00           O  
ATOM   1479  N   LYS C 109      17.724   3.511  35.971  1.00  0.00           N  
ATOM   1480  HN  LYS C 109      16.733   3.620  35.883  1.00  0.00           H  
ATOM   1481  CA  LYS C 109      18.580   4.689  36.098  1.00  0.00           C  
ATOM   1482  HA  LYS C 109      18.853   4.928  35.073  1.00  0.00           H  
ATOM   1483  CB  LYS C 109      17.795   5.867  36.681  1.00  0.00           C  
ATOM   1484  HB1 LYS C 109      17.528   5.621  37.711  1.00  0.00           H  
ATOM   1485  HB2 LYS C 109      16.850   5.987  36.151  1.00  0.00           H  
ATOM   1486  CG  LYS C 109      18.573   7.174  36.639  1.00  0.00           C  
ATOM   1487  HG1 LYS C 109      18.546   7.562  35.626  1.00  0.00           H  
ATOM   1488  HG2 LYS C 109      19.626   7.024  36.871  1.00  0.00           H  
ATOM   1489  CD  LYS C 109      18.045   8.179  37.647  1.00  0.00           C  
ATOM   1490  HD1 LYS C 109      18.872   8.673  38.159  1.00  0.00           H  
ATOM   1491  HD2 LYS C 109      17.480   7.687  38.438  1.00  0.00           H  
ATOM   1492  CE  LYS C 109      17.165   9.224  37.015  1.00  0.00           C  
ATOM   1493  HE1 LYS C 109      16.762   9.885  37.787  1.00  0.00           H  
ATOM   1494  HE2 LYS C 109      16.320   8.783  36.487  1.00  0.00           H  
ATOM   1495  NZ  LYS C 109      17.968  10.058  36.098  1.00  0.00           N1+
ATOM   1496  HZ1 LYS C 109      18.484   9.523  35.366  1.00  0.00           H  
ATOM   1497  HZ2 LYS C 109      18.641  10.589  36.687  1.00  0.00           H  
ATOM   1498  HZ3 LYS C 109      17.337  10.769  35.680  1.00  0.00           H  
ATOM   1499  C   LYS C 109      19.898   4.550  36.869  1.00  0.00           C  
ATOM   1500  O   LYS C 109      20.940   4.943  36.357  1.00  0.00           O  
ATOM   1501  N   GLY C 110      19.888   4.016  38.084  1.00  0.00           N  
ATOM   1502  HN  GLY C 110      19.018   3.700  38.459  1.00  0.00           H  
ATOM   1503  CA  GLY C 110      21.157   3.918  38.791  1.00  0.00           C  
ATOM   1504  HA1 GLY C 110      20.963   4.335  39.779  1.00  0.00           H  
ATOM   1505  HA2 GLY C 110      21.931   4.543  38.344  1.00  0.00           H  
ATOM   1506  C   GLY C 110      21.708   2.519  38.987  1.00  0.00           C  
ATOM   1507  O   GLY C 110      22.575   2.309  39.840  1.00  0.00           O  
ATOM   1508  N   GLU C 111      21.226   1.573  38.183  1.00  0.00           N  
ATOM   1509  HN  GLU C 111      20.644   1.833  37.407  1.00  0.00           H  
ATOM   1510  CA  GLU C 111      21.628   0.174  38.285  1.00  0.00           C  
ATOM   1511  HA  GLU C 111      21.684  -0.048  39.353  1.00  0.00           H  
ATOM   1512  CB  GLU C 111      20.526  -0.699  37.666  1.00  0.00           C  
ATOM   1513  HB1 GLU C 111      20.521  -0.572  36.581  1.00  0.00           H  
ATOM   1514  HB2 GLU C 111      19.567  -0.303  38.005  1.00  0.00           H  
ATOM   1515  CG  GLU C 111      20.560  -2.190  38.011  1.00  0.00           C  
ATOM   1516  HG1 GLU C 111      20.581  -2.300  39.095  1.00  0.00           H  
ATOM   1517  HG2 GLU C 111      21.456  -2.659  37.603  1.00  0.00           H  
ATOM   1518  CD  GLU C 111      19.337  -2.932  37.480  1.00  0.00           C  
ATOM   1519  OE1 GLU C 111      19.236  -4.149  37.704  1.00  0.00           O  
ATOM   1520  OE2 GLU C 111      18.466  -2.305  36.837  1.00  0.00           O  
ATOM   1521  C   GLU C 111      22.976  -0.155  37.646  1.00  0.00           C  
ATOM   1522  O   GLU C 111      23.298   0.312  36.558  1.00  0.00           O  
ATOM   1523  N   THR C 112      23.757  -0.978  38.333  1.00  0.00           N  
ATOM   1524  HN  THR C 112      23.385  -1.359  39.176  1.00  0.00           H  
ATOM   1525  CA  THR C 112      25.055  -1.399  37.827  1.00  0.00           C  
ATOM   1526  HA  THR C 112      25.565  -0.508  37.454  1.00  0.00           H  
ATOM   1527  CB  THR C 112      25.886  -2.084  38.910  1.00  0.00           C  
ATOM   1528  HB  THR C 112      25.376  -3.009  39.225  1.00  0.00           H  
ATOM   1529  OG1 THR C 112      26.093  -1.175  40.004  1.00  0.00           O  
ATOM   1530  HG1 THR C 112      25.433  -1.387  40.684  1.00  0.00           H  
ATOM   1531  CG2 THR C 112      27.216  -2.532  38.345  1.00  0.00           C  
ATOM   1532 1HG2 THR C 112      27.744  -1.704  37.871  1.00  0.00           H  
ATOM   1533 2HG2 THR C 112      27.119  -3.333  37.612  1.00  0.00           H  
ATOM   1534 3HG2 THR C 112      27.856  -2.912  39.142  1.00  0.00           H  
ATOM   1535  C   THR C 112      24.857  -2.400  36.704  1.00  0.00           C  
ATOM   1536  O   THR C 112      24.161  -3.412  36.872  1.00  0.00           O  
ATOM   1537  N   VAL C 113      25.479  -2.109  35.565  1.00  0.00           N  
ATOM   1538  HN  VAL C 113      25.989  -1.252  35.485  1.00  0.00           H  
ATOM   1539  CA  VAL C 113      25.398  -2.959  34.384  1.00  0.00           C  
ATOM   1540  HA  VAL C 113      24.677  -3.758  34.572  1.00  0.00           H  
ATOM   1541  CB  VAL C 113      24.953  -2.134  33.178  1.00  0.00           C  
ATOM   1542  HB  VAL C 113      25.743  -1.440  32.884  1.00  0.00           H  
ATOM   1543  CG1 VAL C 113      24.650  -3.038  32.007  1.00  0.00           C  
ATOM   1544 1HG1 VAL C 113      23.871  -3.761  32.253  1.00  0.00           H  
ATOM   1545 2HG1 VAL C 113      25.530  -3.590  31.676  1.00  0.00           H  
ATOM   1546 3HG1 VAL C 113      24.298  -2.460  31.152  1.00  0.00           H  
ATOM   1547  CG2 VAL C 113      23.752  -1.303  33.552  1.00  0.00           C  
ATOM   1548 1HG2 VAL C 113      23.997  -0.529  34.279  1.00  0.00           H  
ATOM   1549 2HG2 VAL C 113      22.953  -1.914  33.975  1.00  0.00           H  
ATOM   1550 3HG2 VAL C 113      23.342  -0.790  32.682  1.00  0.00           H  
ATOM   1551  C   VAL C 113      26.767  -3.577  34.077  1.00  0.00           C  
ATOM   1552  O   VAL C 113      27.613  -2.919  33.486  1.00  0.00           O  
ATOM   1553  N   ASN C 114      26.992  -4.821  34.498  1.00  0.00           N  
ATOM   1554  HN  ASN C 114      26.236  -5.321  34.919  1.00  0.00           H  
ATOM   1555  CA  ASN C 114      28.256  -5.528  34.245  1.00  0.00           C  
ATOM   1556  HA  ASN C 114      28.949  -4.881  33.701  1.00  0.00           H  
ATOM   1557  CB  ASN C 114      28.863  -6.032  35.559  1.00  0.00           C  
ATOM   1558  HB1 ASN C 114      28.211  -6.757  36.047  1.00  0.00           H  
ATOM   1559  HB2 ASN C 114      28.964  -5.193  36.247  1.00  0.00           H  
ATOM   1560  CG  ASN C 114      30.235  -6.664  35.381  1.00  0.00           C  
ATOM   1561  OD1 ASN C 114      30.590  -7.110  34.290  1.00  0.00           O  
ATOM   1562  ND2 ASN C 114      30.996  -6.701  36.473  1.00  0.00           N  
ATOM   1563  C   ASN C 114      27.865  -6.718  33.383  1.00  0.00           C  
ATOM   1564  O   ASN C 114      27.478  -7.765  33.899  1.00  0.00           O  
ATOM   1565 1HD2 ASN C 114      30.628  -6.301  37.395  1.00  0.00           H  
ATOM   1566 2HD2 ASN C 114      31.975  -7.130  36.428  1.00  0.00           H  
ATOM   1567  N   THR C 115      27.972  -6.559  32.070  1.00  0.00           N  
ATOM   1568  HN  THR C 115      28.495  -5.784  31.700  1.00  0.00           H  
ATOM   1569  CA  THR C 115      27.566  -7.616  31.152  1.00  0.00           C  
ATOM   1570  HA  THR C 115      27.434  -8.532  31.731  1.00  0.00           H  
ATOM   1571  CB  THR C 115      26.230  -7.232  30.466  1.00  0.00           C  
ATOM   1572  HB  THR C 115      25.494  -6.949  31.229  1.00  0.00           H  
ATOM   1573  OG1 THR C 115      25.745  -8.341  29.704  1.00  0.00           O  
ATOM   1574  HG1 THR C 115      25.463  -9.063  30.276  1.00  0.00           H  
ATOM   1575  CG2 THR C 115      26.433  -6.049  29.533  1.00  0.00           C  
ATOM   1576 1HG2 THR C 115      27.075  -6.292  28.686  1.00  0.00           H  
ATOM   1577 2HG2 THR C 115      26.874  -5.197  30.052  1.00  0.00           H  
ATOM   1578 3HG2 THR C 115      25.479  -5.718  29.124  1.00  0.00           H  
ATOM   1579  C   THR C 115      28.587  -7.957  30.069  1.00  0.00           C  
ATOM   1580  O   THR C 115      29.544  -7.219  29.846  1.00  0.00           O  
ATOM   1581  N   THR C 116      28.366  -9.095  29.413  1.00  0.00           N  
ATOM   1582  HN  THR C 116      27.512  -9.593  29.570  1.00  0.00           H  
ATOM   1583  CA  THR C 116      29.216  -9.570  28.328  1.00  0.00           C  
ATOM   1584  HA  THR C 116      29.899  -8.771  28.035  1.00  0.00           H  
ATOM   1585  CB  THR C 116      29.998 -10.837  28.708  1.00  0.00           C  
ATOM   1586  HB  THR C 116      29.310 -11.634  29.020  1.00  0.00           H  
ATOM   1587  OG1 THR C 116      30.905 -10.541  29.774  1.00  0.00           O  
ATOM   1588  HG1 THR C 116      30.402 -10.173  30.498  1.00  0.00           H  
ATOM   1589  CG2 THR C 116      30.786 -11.343  27.513  1.00  0.00           C  
ATOM   1590 1HG2 THR C 116      31.404 -10.550  27.091  1.00  0.00           H  
ATOM   1591 2HG2 THR C 116      30.149 -11.742  26.723  1.00  0.00           H  
ATOM   1592 3HG2 THR C 116      31.451 -12.147  27.825  1.00  0.00           H  
ATOM   1593  C   THR C 116      28.328  -9.914  27.149  1.00  0.00           C  
ATOM   1594  O   THR C 116      27.531 -10.847  27.219  1.00  0.00           O  
ATOM   1595  N   ILE C 117      28.475  -9.155  26.072  1.00  0.00           N  
ATOM   1596  HN  ILE C 117      29.172  -8.433  26.092  1.00  0.00           H  
ATOM   1597  CA  ILE C 117      27.698  -9.350  24.855  1.00  0.00           C  
ATOM   1598  HA  ILE C 117      26.837  -9.983  25.084  1.00  0.00           H  
ATOM   1599  CB  ILE C 117      27.242  -7.994  24.344  1.00  0.00           C  
ATOM   1600  HB  ILE C 117      28.128  -7.388  24.138  1.00  0.00           H  
ATOM   1601  CG2 ILE C 117      26.447  -8.144  23.068  1.00  0.00           C  
ATOM   1602 1HG2 ILE C 117      25.722  -8.953  23.157  1.00  0.00           H  
ATOM   1603 2HG2 ILE C 117      27.085  -8.348  22.208  1.00  0.00           H  
ATOM   1604 3HG2 ILE C 117      25.883  -7.237  22.864  1.00  0.00           H  
ATOM   1605  CG1 ILE C 117      26.451  -7.301  25.448  1.00  0.00           C  
ATOM   1606 1HG1 ILE C 117      26.802  -7.517  26.456  1.00  0.00           H  
ATOM   1607 2HG1 ILE C 117      25.434  -7.691  25.431  1.00  0.00           H  
ATOM   1608  CD1 ILE C 117      26.421  -5.803  25.340  1.00  0.00           C  
ATOM   1609 1HD1 ILE C 117      26.365  -5.512  24.300  1.00  0.00           H  
ATOM   1610 2HD1 ILE C 117      27.362  -5.396  25.711  1.00  0.00           H  
ATOM   1611 3HD1 ILE C 117      25.624  -5.336  25.912  1.00  0.00           H  
ATOM   1612  C   ILE C 117      28.565 -10.028  23.787  1.00  0.00           C  
ATOM   1613  O   ILE C 117      29.715  -9.634  23.575  1.00  0.00           O  
ATOM   1614  N   SER C 118      28.041 -11.049  23.120  1.00  0.00           N  
ATOM   1615  HN  SER C 118      27.141 -11.415  23.353  1.00  0.00           H  
ATOM   1616  CA  SER C 118      28.831 -11.714  22.085  1.00  0.00           C  
ATOM   1617  HA  SER C 118      29.894 -11.584  22.299  1.00  0.00           H  
ATOM   1618  CB  SER C 118      28.529 -13.218  22.052  1.00  0.00           C  
ATOM   1619  HB1 SER C 118      29.017 -13.687  22.910  1.00  0.00           H  
ATOM   1620  HB2 SER C 118      28.944 -13.711  21.165  1.00  0.00           H  
ATOM   1621  OG  SER C 118      27.143 -13.480  22.184  1.00  0.00           O  
ATOM   1622  HG  SER C 118      26.668 -13.102  21.450  1.00  0.00           H  
ATOM   1623  C   SER C 118      28.540 -11.101  20.726  1.00  0.00           C  
ATOM   1624  O   SER C 118      27.430 -10.643  20.473  1.00  0.00           O  
ATOM   1625  N   PHE C 119      29.540 -11.082  19.852  1.00  0.00           N  
ATOM   1626  HN  PHE C 119      30.451 -11.439  20.087  1.00  0.00           H  
ATOM   1627  CA  PHE C 119      29.352 -10.533  18.512  1.00  0.00           C  
ATOM   1628  HA  PHE C 119      28.292 -10.590  18.272  1.00  0.00           H  
ATOM   1629  CB  PHE C 119      29.859  -9.083  18.447  1.00  0.00           C  
ATOM   1630  HB1 PHE C 119      29.352  -8.474  19.196  1.00  0.00           H  
ATOM   1631  HB2 PHE C 119      29.579  -8.670  17.485  1.00  0.00           H  
ATOM   1632  CG  PHE C 119      31.345  -8.938  18.631  1.00  0.00           C  
ATOM   1633  CD1 PHE C 119      32.210  -9.083  17.557  1.00  0.00           C  
ATOM   1634  HD1 PHE C 119      31.838  -9.288  16.563  1.00  0.00           H  
ATOM   1635  CD2 PHE C 119      31.877  -8.661  19.882  1.00  0.00           C  
ATOM   1636  HD2 PHE C 119      31.228  -8.541  20.739  1.00  0.00           H  
ATOM   1637  CE1 PHE C 119      33.574  -8.960  17.727  1.00  0.00           C  
ATOM   1638  HE1 PHE C 119      34.237  -9.082  16.879  1.00  0.00           H  
ATOM   1639  CE2 PHE C 119      33.239  -8.535  20.065  1.00  0.00           C  
ATOM   1640  HE2 PHE C 119      33.638  -8.320  21.047  1.00  0.00           H  
ATOM   1641  CZ  PHE C 119      34.092  -8.684  18.984  1.00  0.00           C  
ATOM   1642  HZ  PHE C 119      35.162  -8.588  19.121  1.00  0.00           H  
ATOM   1643  C   PHE C 119      30.046 -11.394  17.459  1.00  0.00           C  
ATOM   1644  O   PHE C 119      30.823 -12.293  17.791  1.00  0.00           O  
ATOM   1645  N   SER C 120      29.746 -11.120  16.191  1.00  0.00           N  
ATOM   1646  HN  SER C 120      29.158 -10.352  15.939  1.00  0.00           H  
ATOM   1647  CA  SER C 120      30.323 -11.863  15.072  1.00  0.00           C  
ATOM   1648  HA  SER C 120      31.407 -11.833  15.175  1.00  0.00           H  
ATOM   1649  CB  SER C 120      29.798 -13.299  15.084  1.00  0.00           C  
ATOM   1650  HB1 SER C 120      28.769 -13.311  15.434  1.00  0.00           H  
ATOM   1651  HB2 SER C 120      30.357 -13.911  15.789  1.00  0.00           H  
ATOM   1652  OG  SER C 120      29.862 -13.886  13.794  1.00  0.00           O  
ATOM   1653  HG  SER C 120      29.351 -14.688  13.678  1.00  0.00           H  
ATOM   1654  C   SER C 120      29.947 -11.191  13.757  1.00  0.00           C  
ATOM   1655  O   SER C 120      28.886 -10.592  13.661  1.00  0.00           O  
ATOM   1656  N   PHE C 121      30.821 -11.256  12.755  1.00  0.00           N  
ATOM   1657  HN  PHE C 121      31.705 -11.725  12.844  1.00  0.00           H  
ATOM   1658  CA  PHE C 121      30.516 -10.665  11.452  1.00  0.00           C  
ATOM   1659  HA  PHE C 121      29.550 -11.077  11.152  1.00  0.00           H  
ATOM   1660  CB  PHE C 121      30.435  -9.132  11.531  1.00  0.00           C  
ATOM   1661  HB1 PHE C 121      29.672  -8.799  12.231  1.00  0.00           H  
ATOM   1662  HB2 PHE C 121      30.122  -8.798  10.554  1.00  0.00           H  
ATOM   1663  CG  PHE C 121      31.744  -8.455  11.833  1.00  0.00           C  
ATOM   1664  CD1 PHE C 121      32.635  -8.137  10.817  1.00  0.00           C  
ATOM   1665  HD1 PHE C 121      32.399  -8.360   9.786  1.00  0.00           H  
ATOM   1666  CD2 PHE C 121      32.084  -8.128  13.144  1.00  0.00           C  
ATOM   1667  HD2 PHE C 121      31.405  -8.367  13.948  1.00  0.00           H  
ATOM   1668  CE1 PHE C 121      33.846  -7.507  11.102  1.00  0.00           C  
ATOM   1669  HE1 PHE C 121      34.528  -7.265  10.298  1.00  0.00           H  
ATOM   1670  CE2 PHE C 121      33.299  -7.496  13.439  1.00  0.00           C  
ATOM   1671  HE2 PHE C 121      33.549  -7.253  14.461  1.00  0.00           H  
ATOM   1672  CZ  PHE C 121      34.181  -7.183  12.419  1.00  0.00           C  
ATOM   1673  HZ  PHE C 121      35.121  -6.685  12.601  1.00  0.00           H  
ATOM   1674  C   PHE C 121      31.526 -11.077  10.405  1.00  0.00           C  
ATOM   1675  O   PHE C 121      32.599 -11.573  10.743  1.00  0.00           O  
ATOM   1676  N   LYS C 122      31.166 -10.891   9.136  1.00  0.00           N  
ATOM   1677  HN  LYS C 122      30.234 -10.609   8.898  1.00  0.00           H  
ATOM   1678  CA  LYS C 122      32.034 -11.241   8.015  1.00  0.00           C  
ATOM   1679  HA  LYS C 122      32.954 -10.666   8.135  1.00  0.00           H  
ATOM   1680  CB  LYS C 122      32.305 -12.749   7.995  1.00  0.00           C  
ATOM   1681  HB1 LYS C 122      32.751 -13.074   8.934  1.00  0.00           H  
ATOM   1682  HB2 LYS C 122      33.068 -12.946   7.242  1.00  0.00           H  
ATOM   1683  CG  LYS C 122      31.070 -13.608   7.695  1.00  0.00           C  
ATOM   1684  HG1 LYS C 122      30.565 -13.312   6.775  1.00  0.00           H  
ATOM   1685  HG2 LYS C 122      30.338 -13.463   8.493  1.00  0.00           H  
ATOM   1686  CD  LYS C 122      31.409 -15.120   7.620  1.00  0.00           C  
ATOM   1687  HD1 LYS C 122      30.474 -15.680   7.712  1.00  0.00           H  
ATOM   1688  HD2 LYS C 122      32.006 -15.404   8.488  1.00  0.00           H  
ATOM   1689  CE  LYS C 122      32.105 -15.516   6.312  1.00  0.00           C  
ATOM   1690  HE1 LYS C 122      33.030 -14.956   6.178  1.00  0.00           H  
ATOM   1691  HE2 LYS C 122      31.450 -15.283   5.468  1.00  0.00           H  
ATOM   1692  NZ  LYS C 122      32.434 -16.973   6.237  1.00  0.00           N1+
ATOM   1693  HZ1 LYS C 122      31.520 -17.484   6.291  1.00  0.00           H  
ATOM   1694  HZ2 LYS C 122      33.004 -17.291   7.043  1.00  0.00           H  
ATOM   1695  HZ3 LYS C 122      32.868 -17.244   5.334  1.00  0.00           H  
ATOM   1696  C   LYS C 122      31.356 -10.853   6.713  1.00  0.00           C  
ATOM   1697  O   LYS C 122      30.180 -10.499   6.712  1.00  0.00           O  
ATOM   1698  N   GLY C 123      32.094 -10.907   5.608  1.00  0.00           N  
ATOM   1699  HN  GLY C 123      33.065 -11.128   5.675  1.00  0.00           H  
ATOM   1700  CA  GLY C 123      31.489 -10.602   4.325  1.00  0.00           C  
ATOM   1701  HA1 GLY C 123      30.411 -10.771   4.378  1.00  0.00           H  
ATOM   1702  HA2 GLY C 123      31.866 -11.367   3.648  1.00  0.00           H  
ATOM   1703  C   GLY C 123      31.716  -9.262   3.645  1.00  0.00           C  
ATOM   1704  O   GLY C 123      31.316  -9.110   2.494  1.00  0.00           O  
ATOM   1705  N   ILE C 124      32.331  -8.284   4.308  1.00  0.00           N  
ATOM   1706  HN  ILE C 124      32.642  -8.387   5.251  1.00  0.00           H  
ATOM   1707  CA  ILE C 124      32.563  -7.006   3.639  1.00  0.00           C  
ATOM   1708  HA  ILE C 124      32.300  -7.107   2.583  1.00  0.00           H  
ATOM   1709  CB  ILE C 124      31.658  -5.892   4.217  1.00  0.00           C  
ATOM   1710  HB  ILE C 124      31.744  -5.877   5.304  1.00  0.00           H  
ATOM   1711  CG2 ILE C 124      32.080  -4.525   3.686  1.00  0.00           C  
ATOM   1712 1HG2 ILE C 124      32.050  -4.494   2.600  1.00  0.00           H  
ATOM   1713 2HG2 ILE C 124      33.071  -4.218   4.024  1.00  0.00           H  
ATOM   1714 3HG2 ILE C 124      31.413  -3.743   4.047  1.00  0.00           H  
ATOM   1715  CG1 ILE C 124      30.207  -6.163   3.810  1.00  0.00           C  
ATOM   1716 1HG1 ILE C 124      29.885  -7.117   4.227  1.00  0.00           H  
ATOM   1717 2HG1 ILE C 124      30.135  -6.286   2.728  1.00  0.00           H  
ATOM   1718  CD1 ILE C 124      29.196  -5.094   4.242  1.00  0.00           C  
ATOM   1719 1HD1 ILE C 124      29.257  -4.207   3.611  1.00  0.00           H  
ATOM   1720 2HD1 ILE C 124      29.369  -4.781   5.268  1.00  0.00           H  
ATOM   1721 3HD1 ILE C 124      28.177  -5.475   4.164  1.00  0.00           H  
ATOM   1722  C   ILE C 124      34.006  -6.529   3.617  1.00  0.00           C  
ATOM   1723  O   ILE C 124      34.725  -6.613   4.609  1.00  0.00           O  
ATOM   1724  N   LYS C 125      34.417  -6.050   2.447  1.00  0.00           N  
ATOM   1725  HN  LYS C 125      33.752  -6.046   1.695  1.00  0.00           H  
ATOM   1726  CA  LYS C 125      35.757  -5.527   2.218  1.00  0.00           C  
ATOM   1727  HA  LYS C 125      36.444  -5.986   2.933  1.00  0.00           H  
ATOM   1728  CB  LYS C 125      36.184  -5.806   0.778  1.00  0.00           C  
ATOM   1729  HB1 LYS C 125      35.395  -5.428   0.124  1.00  0.00           H  
ATOM   1730  HB2 LYS C 125      36.206  -6.881   0.605  1.00  0.00           H  
ATOM   1731  CG  LYS C 125      37.525  -5.212   0.357  1.00  0.00           C  
ATOM   1732  HG1 LYS C 125      38.301  -5.967   0.485  1.00  0.00           H  
ATOM   1733  HG2 LYS C 125      37.822  -4.370   0.982  1.00  0.00           H  
ATOM   1734  CD  LYS C 125      37.452  -4.726  -1.101  1.00  0.00           C  
ATOM   1735  HD1 LYS C 125      36.803  -3.885  -1.239  1.00  0.00           H  
ATOM   1736  HD2 LYS C 125      36.976  -5.504  -1.702  1.00  0.00           H  
ATOM   1737  CE  LYS C 125      38.826  -4.436  -1.723  1.00  0.00           C  
ATOM   1738  HE1 LYS C 125      39.411  -3.777  -1.079  1.00  0.00           H  
ATOM   1739  HE2 LYS C 125      38.676  -3.913  -2.672  1.00  0.00           H  
ATOM   1740  NZ  LYS C 125      39.622  -5.667  -2.013  1.00  0.00           N1+
ATOM   1741  HZ1 LYS C 125      39.044  -6.296  -2.614  1.00  0.00           H  
ATOM   1742  HZ2 LYS C 125      39.826  -6.175  -1.129  1.00  0.00           H  
ATOM   1743  HZ3 LYS C 125      40.507  -5.440  -2.506  1.00  0.00           H  
ATOM   1744  C   LYS C 125      35.693  -4.022   2.431  1.00  0.00           C  
ATOM   1745  O   LYS C 125      34.802  -3.355   1.896  1.00  0.00           O  
ATOM   1746  N   PHE C 126      36.627  -3.494   3.223  1.00  0.00           N  
ATOM   1747  HN  PHE C 126      37.327  -4.072   3.640  1.00  0.00           H  
ATOM   1748  CA  PHE C 126      36.682  -2.059   3.494  1.00  0.00           C  
ATOM   1749  HA  PHE C 126      35.796  -1.580   3.072  1.00  0.00           H  
ATOM   1750  CB  PHE C 126      36.721  -1.796   4.996  1.00  0.00           C  
ATOM   1751  HB1 PHE C 126      36.655  -0.736   5.207  1.00  0.00           H  
ATOM   1752  HB2 PHE C 126      37.677  -2.123   5.411  1.00  0.00           H  
ATOM   1753  CG  PHE C 126      35.641  -2.472   5.759  1.00  0.00           C  
ATOM   1754  CD1 PHE C 126      35.751  -3.811   6.096  1.00  0.00           C  
ATOM   1755  HD1 PHE C 126      36.631  -4.383   5.835  1.00  0.00           H  
ATOM   1756  CD2 PHE C 126      34.500  -1.773   6.127  1.00  0.00           C  
ATOM   1757  HD2 PHE C 126      34.421  -0.723   5.900  1.00  0.00           H  
ATOM   1758  CE1 PHE C 126      34.737  -4.452   6.800  1.00  0.00           C  
ATOM   1759  HE1 PHE C 126      34.835  -5.500   7.049  1.00  0.00           H  
ATOM   1760  CE2 PHE C 126      33.478  -2.397   6.829  1.00  0.00           C  
ATOM   1761  HE2 PHE C 126      32.599  -1.845   7.121  1.00  0.00           H  
ATOM   1762  CZ  PHE C 126      33.595  -3.744   7.166  1.00  0.00           C  
ATOM   1763  HZ  PHE C 126      32.804  -4.250   7.695  1.00  0.00           H  
ATOM   1764  C   PHE C 126      37.921  -1.425   2.873  1.00  0.00           C  
ATOM   1765  O   PHE C 126      38.954  -2.078   2.734  1.00  0.00           O  
ATOM   1766  N   SER C 127      37.821  -0.150   2.511  1.00  0.00           N  
ATOM   1767  HN  SER C 127      37.011   0.349   2.819  1.00  0.00           H  
ATOM   1768  CA  SER C 127      38.968   0.551   1.944  1.00  0.00           C  
ATOM   1769  HA  SER C 127      39.360  -0.051   1.122  1.00  0.00           H  
ATOM   1770  CB  SER C 127      38.594   1.975   1.490  1.00  0.00           C  
ATOM   1771  HB1 SER C 127      39.412   2.438   0.935  1.00  0.00           H  
ATOM   1772  HB2 SER C 127      38.401   2.630   2.345  1.00  0.00           H  
ATOM   1773  OG  SER C 127      37.442   2.005   0.663  1.00  0.00           O  
ATOM   1774  HG  SER C 127      36.901   1.246   0.827  1.00  0.00           H  
ATOM   1775  C   SER C 127      39.999   0.661   3.066  1.00  0.00           C  
ATOM   1776  O   SER C 127      39.736   0.297   4.213  1.00  0.00           O  
ATOM   1777  N   LYS C 128      41.177   1.163   2.718  1.00  0.00           N  
ATOM   1778  HN  LYS C 128      41.289   1.539   1.801  1.00  0.00           H  
ATOM   1779  CA  LYS C 128      42.249   1.371   3.679  1.00  0.00           C  
ATOM   1780  HA  LYS C 128      42.143   0.675   4.515  1.00  0.00           H  
ATOM   1781  CB  LYS C 128      43.589   1.220   2.977  1.00  0.00           C  
ATOM   1782  HB1 LYS C 128      43.577   1.840   2.079  1.00  0.00           H  
ATOM   1783  HB2 LYS C 128      43.687   0.191   2.629  1.00  0.00           H  
ATOM   1784  CG  LYS C 128      44.795   1.585   3.803  1.00  0.00           C  
ATOM   1785  HG1 LYS C 128      44.897   0.915   4.657  1.00  0.00           H  
ATOM   1786  HG2 LYS C 128      44.687   2.586   4.220  1.00  0.00           H  
ATOM   1787  CD  LYS C 128      46.054   1.572   2.919  1.00  0.00           C  
ATOM   1788  HD1 LYS C 128      45.909   2.270   2.093  1.00  0.00           H  
ATOM   1789  HD2 LYS C 128      46.165   0.583   2.471  1.00  0.00           H  
ATOM   1790  CE  LYS C 128      47.329   1.952   3.685  1.00  0.00           C  
ATOM   1791  HE1 LYS C 128      47.380   1.136   4.324  1.00  0.00           H  
ATOM   1792  HE2 LYS C 128      47.261   2.882   4.253  1.00  0.00           H  
ATOM   1793  NZ  LYS C 128      48.534   1.952   2.798  1.00  0.00           N1+
ATOM   1794  HZ1 LYS C 128      48.512   2.751   2.134  1.00  0.00           H  
ATOM   1795  HZ2 LYS C 128      48.597   1.055   2.278  1.00  0.00           H  
ATOM   1796  HZ3 LYS C 128      49.374   2.032   3.410  1.00  0.00           H  
ATOM   1797  C   LYS C 128      42.044   2.812   4.142  1.00  0.00           C  
ATOM   1798  O   LYS C 128      41.571   3.657   3.377  1.00  0.00           O  
ATOM   1799  N   GLY C 129      42.353   3.108   5.393  1.00  0.00           N  
ATOM   1800  HN  GLY C 129      42.667   2.411   6.046  1.00  0.00           H  
ATOM   1801  CA  GLY C 129      42.152   4.475   5.816  1.00  0.00           C  
ATOM   1802  HA1 GLY C 129      41.425   4.975   5.177  1.00  0.00           H  
ATOM   1803  HA2 GLY C 129      43.108   4.981   5.686  1.00  0.00           H  
ATOM   1804  C   GLY C 129      41.681   4.682   7.236  1.00  0.00           C  
ATOM   1805  O   GLY C 129      41.827   3.809   8.095  1.00  0.00           O  
ATOM   1806  N   LYS C 130      41.115   5.863   7.471  1.00  0.00           N  
ATOM   1807  HN  LYS C 130      40.932   6.472   6.700  1.00  0.00           H  
ATOM   1808  CA  LYS C 130      40.617   6.252   8.784  1.00  0.00           C  
ATOM   1809  HA  LYS C 130      40.963   5.520   9.518  1.00  0.00           H  
ATOM   1810  CB  LYS C 130      41.174   7.639   9.173  1.00  0.00           C  
ATOM   1811  HB1 LYS C 130      40.994   8.335   8.352  1.00  0.00           H  
ATOM   1812  HB2 LYS C 130      42.255   7.542   9.249  1.00  0.00           H  
ATOM   1813  CG  LYS C 130      40.591   8.242  10.456  1.00  0.00           C  
ATOM   1814  HG1 LYS C 130      40.519   7.479  11.234  1.00  0.00           H  
ATOM   1815  HG2 LYS C 130      39.567   8.569  10.263  1.00  0.00           H  
ATOM   1816  CD  LYS C 130      41.410   9.428  10.966  1.00  0.00           C  
ATOM   1817  HD1 LYS C 130      40.815   9.971  11.702  1.00  0.00           H  
ATOM   1818  HD2 LYS C 130      41.600  10.125  10.148  1.00  0.00           H  
ATOM   1819  CE  LYS C 130      42.732   8.964  11.619  1.00  0.00           C  
ATOM   1820  HE1 LYS C 130      43.343   8.386  10.924  1.00  0.00           H  
ATOM   1821  HE2 LYS C 130      42.471   8.317  12.457  1.00  0.00           H  
ATOM   1822  NZ  LYS C 130      43.591  10.071  12.179  1.00  0.00           N1+
ATOM   1823  HZ1 LYS C 130      43.062  10.610  12.897  1.00  0.00           H  
ATOM   1824  HZ2 LYS C 130      43.886  10.719  11.420  1.00  0.00           H  
ATOM   1825  HZ3 LYS C 130      44.440   9.669  12.630  1.00  0.00           H  
ATOM   1826  C   LYS C 130      39.093   6.275   8.825  1.00  0.00           C  
ATOM   1827  O   LYS C 130      38.453   6.985   8.042  1.00  0.00           O  
ATOM   1828  N   TYR C 131      38.525   5.478   9.731  1.00  0.00           N  
ATOM   1829  HN  TYR C 131      39.075   4.896  10.334  1.00  0.00           H  
ATOM   1830  CA  TYR C 131      37.084   5.416   9.911  1.00  0.00           C  
ATOM   1831  HA  TYR C 131      36.601   5.970   9.108  1.00  0.00           H  
ATOM   1832  CB  TYR C 131      36.590   3.969   9.906  1.00  0.00           C  
ATOM   1833  HB1 TYR C 131      35.565   3.894  10.276  1.00  0.00           H  
ATOM   1834  HB2 TYR C 131      37.212   3.362  10.551  1.00  0.00           H  
ATOM   1835  CG  TYR C 131      36.662   3.291   8.562  1.00  0.00           C  
ATOM   1836  CD1 TYR C 131      37.771   2.527   8.202  1.00  0.00           C  
ATOM   1837  HD1 TYR C 131      38.581   2.391   8.906  1.00  0.00           H  
ATOM   1838  CE1 TYR C 131      37.856   1.935   6.955  1.00  0.00           C  
ATOM   1839  HE1 TYR C 131      38.739   1.343   6.754  1.00  0.00           H  
ATOM   1840  CD2 TYR C 131      35.631   3.441   7.631  1.00  0.00           C  
ATOM   1841  HD2 TYR C 131      34.764   4.034   7.882  1.00  0.00           H  
ATOM   1842  CE2 TYR C 131      35.707   2.854   6.382  1.00  0.00           C  
ATOM   1843  HE2 TYR C 131      34.932   2.993   5.654  1.00  0.00           H  
ATOM   1844  CZ  TYR C 131      36.823   2.106   6.049  1.00  0.00           C  
ATOM   1845  OH  TYR C 131      36.928   1.554   4.795  1.00  0.00           O  
ATOM   1846  HH  TYR C 131      37.833   1.308   4.624  1.00  0.00           H  
ATOM   1847  C   TYR C 131      36.720   6.042  11.237  1.00  0.00           C  
ATOM   1848  O   TYR C 131      37.393   5.810  12.251  1.00  0.00           O  
ATOM   1849  N   LYS C 132      35.670   6.856  11.230  1.00  0.00           N  
ATOM   1850  HN  LYS C 132      35.149   6.979  10.381  1.00  0.00           H  
ATOM   1851  CA  LYS C 132      35.204   7.464  12.461  1.00  0.00           C  
ATOM   1852  HA  LYS C 132      35.701   6.956  13.269  1.00  0.00           H  
ATOM   1853  CB  LYS C 132      35.576   8.967  12.509  1.00  0.00           C  
ATOM   1854  HB1 LYS C 132      36.551   9.086  12.036  1.00  0.00           H  
ATOM   1855  HB2 LYS C 132      35.746   9.242  13.552  1.00  0.00           H  
ATOM   1856  CG  LYS C 132      34.596   9.975  11.894  1.00  0.00           C  
ATOM   1857  HG1 LYS C 132      34.025   9.433  11.200  1.00  0.00           H  
ATOM   1858  HG2 LYS C 132      35.101  10.817  11.423  1.00  0.00           H  
ATOM   1859  CD  LYS C 132      33.518  10.398  12.904  1.00  0.00           C  
ATOM   1860  HD1 LYS C 132      33.985  10.755  13.825  1.00  0.00           H  
ATOM   1861  HD2 LYS C 132      32.901   9.552  13.203  1.00  0.00           H  
ATOM   1862  CE  LYS C 132      32.596  11.489  12.349  1.00  0.00           C  
ATOM   1863  HE1 LYS C 132      31.751  11.636  13.023  1.00  0.00           H  
ATOM   1864  HE2 LYS C 132      32.185  11.204  11.377  1.00  0.00           H  
ATOM   1865  NZ  LYS C 132      33.299  12.799  12.222  1.00  0.00           N1+
ATOM   1866  HZ1 LYS C 132      34.062  12.732  11.523  1.00  0.00           H  
ATOM   1867  HZ2 LYS C 132      33.702  13.022  13.166  1.00  0.00           H  
ATOM   1868  HZ3 LYS C 132      32.628  13.545  11.956  1.00  0.00           H  
ATOM   1869  C   LYS C 132      33.692   7.205  12.533  1.00  0.00           C  
ATOM   1870  O   LYS C 132      32.953   7.408  11.568  1.00  0.00           O  
ATOM   1871  N   CYS C 133      33.243   6.700  13.674  1.00  0.00           N  
ATOM   1872  HN  CYS C 133      33.872   6.586  14.444  1.00  0.00           H  
ATOM   1873  CA  CYS C 133      31.836   6.384  13.858  1.00  0.00           C  
ATOM   1874  HA  CYS C 133      31.263   6.772  13.016  1.00  0.00           H  
ATOM   1875  CB  CYS C 133      31.650   4.862  13.912  1.00  0.00           C  
ATOM   1876  HB1 CYS C 133      32.276   4.441  14.699  1.00  0.00           H  
ATOM   1877  HB2 CYS C 133      32.000   4.424  12.977  1.00  0.00           H  
ATOM   1878  SG  CYS C 133      29.946   4.305  14.195  1.00  0.00           S  
ATOM   1879  HG  CYS C 133      29.569   4.640  15.433  1.00  0.00           H  
ATOM   1880  C   CYS C 133      31.266   7.006  15.119  1.00  0.00           C  
ATOM   1881  O   CYS C 133      31.641   6.623  16.227  1.00  0.00           O  
ATOM   1882  N   VAL C 134      30.370   7.972  14.949  1.00  0.00           N  
ATOM   1883  HN  VAL C 134      30.074   8.209  14.022  1.00  0.00           H  
ATOM   1884  CA  VAL C 134      29.736   8.608  16.091  1.00  0.00           C  
ATOM   1885  HA  VAL C 134      30.450   8.661  16.914  1.00  0.00           H  
ATOM   1886  CB  VAL C 134      29.200  10.003  15.746  1.00  0.00           C  
ATOM   1887  HB  VAL C 134      28.592   9.923  14.876  1.00  0.00           H  
ATOM   1888  CG1 VAL C 134      28.315  10.516  16.866  1.00  0.00           C  
ATOM   1889 1HG1 VAL C 134      28.848  10.519  17.818  1.00  0.00           H  
ATOM   1890 2HG1 VAL C 134      27.404   9.934  17.003  1.00  0.00           H  
ATOM   1891 3HG1 VAL C 134      27.999  11.541  16.670  1.00  0.00           H  
ATOM   1892  CG2 VAL C 134      30.355  10.942  15.521  1.00  0.00           C  
ATOM   1893 1HG2 VAL C 134      31.083  10.528  14.825  1.00  0.00           H  
ATOM   1894 2HG2 VAL C 134      30.868  11.150  16.461  1.00  0.00           H  
ATOM   1895 3HG2 VAL C 134      30.012  11.897  15.124  1.00  0.00           H  
ATOM   1896  C   VAL C 134      28.576   7.711  16.463  1.00  0.00           C  
ATOM   1897  O   VAL C 134      27.712   7.423  15.630  1.00  0.00           O  
ATOM   1898  N   VAL C 135      28.578   7.248  17.706  1.00  0.00           N  
ATOM   1899  HN  VAL C 135      29.288   7.556  18.341  1.00  0.00           H  
ATOM   1900  CA  VAL C 135      27.538   6.371  18.200  1.00  0.00           C  
ATOM   1901  HA  VAL C 135      26.823   6.166  17.401  1.00  0.00           H  
ATOM   1902  CB  VAL C 135      28.150   5.026  18.668  1.00  0.00           C  
ATOM   1903  HB  VAL C 135      28.406   4.447  17.779  1.00  0.00           H  
ATOM   1904  CG1 VAL C 135      29.412   5.282  19.457  1.00  0.00           C  
ATOM   1905 1HG1 VAL C 135      29.167   5.741  20.408  1.00  0.00           H  
ATOM   1906 2HG1 VAL C 135      30.159   5.873  18.937  1.00  0.00           H  
ATOM   1907 3HG1 VAL C 135      29.795   4.287  19.625  1.00  0.00           H  
ATOM   1908  CG2 VAL C 135      27.154   4.245  19.502  1.00  0.00           C  
ATOM   1909 1HG2 VAL C 135      26.200   4.154  18.987  1.00  0.00           H  
ATOM   1910 2HG2 VAL C 135      26.966   4.688  20.481  1.00  0.00           H  
ATOM   1911 3HG2 VAL C 135      27.518   3.234  19.686  1.00  0.00           H  
ATOM   1912  C   VAL C 135      26.782   7.071  19.324  1.00  0.00           C  
ATOM   1913  O   VAL C 135      27.197   7.097  20.478  1.00  0.00           O  
ATOM   1914  N   GLU C 136      25.673   7.678  18.946  1.00  0.00           N  
ATOM   1915  HN  GLU C 136      25.359   7.555  18.002  1.00  0.00           H  
ATOM   1916  CA  GLU C 136      24.813   8.392  19.866  1.00  0.00           C  
ATOM   1917  HA  GLU C 136      25.402   8.781  20.699  1.00  0.00           H  
ATOM   1918  CB  GLU C 136      24.124   9.534  19.106  1.00  0.00           C  
ATOM   1919  HB1 GLU C 136      23.934   9.192  18.088  1.00  0.00           H  
ATOM   1920  HB2 GLU C 136      24.818  10.370  19.009  1.00  0.00           H  
ATOM   1921  CG  GLU C 136      22.795  10.033  19.669  1.00  0.00           C  
ATOM   1922  HG1 GLU C 136      22.938  10.419  20.678  1.00  0.00           H  
ATOM   1923  HG2 GLU C 136      22.064   9.228  19.739  1.00  0.00           H  
ATOM   1924  CD  GLU C 136      22.165  11.124  18.797  1.00  0.00           C  
ATOM   1925  OE1 GLU C 136      22.098  10.947  17.558  1.00  0.00           O  
ATOM   1926  OE2 GLU C 136      21.728  12.156  19.350  1.00  0.00           O  
ATOM   1927  C   GLU C 136      23.802   7.376  20.372  1.00  0.00           C  
ATOM   1928  O   GLU C 136      23.025   6.832  19.596  1.00  0.00           O  
ATOM   1929  N   ALA C 137      23.834   7.104  21.671  1.00  0.00           N  
ATOM   1930  HN  ALA C 137      24.445   7.649  22.246  1.00  0.00           H  
ATOM   1931  CA  ALA C 137      22.913   6.151  22.279  1.00  0.00           C  
ATOM   1932  HA  ALA C 137      22.572   5.463  21.512  1.00  0.00           H  
ATOM   1933  CB  ALA C 137      23.605   5.422  23.415  1.00  0.00           C  
ATOM   1934  HB1 ALA C 137      23.950   6.121  24.178  1.00  0.00           H  
ATOM   1935  HB2 ALA C 137      24.480   4.888  23.049  1.00  0.00           H  
ATOM   1936  HB3 ALA C 137      22.943   4.702  23.894  1.00  0.00           H  
ATOM   1937  C   ALA C 137      21.670   6.880  22.789  1.00  0.00           C  
ATOM   1938  O   ALA C 137      21.763   7.998  23.283  1.00  0.00           O  
ATOM   1939  N   ILE C 138      20.508   6.248  22.662  1.00  0.00           N  
ATOM   1940  HN  ILE C 138      20.446   5.383  22.162  1.00  0.00           H  
ATOM   1941  CA  ILE C 138      19.254   6.856  23.098  1.00  0.00           C  
ATOM   1942  HA  ILE C 138      19.480   7.613  23.853  1.00  0.00           H  
ATOM   1943  CB  ILE C 138      18.534   7.496  21.904  1.00  0.00           C  
ATOM   1944  HB  ILE C 138      18.324   6.718  21.169  1.00  0.00           H  
ATOM   1945  CG2 ILE C 138      17.231   8.126  22.352  1.00  0.00           C  
ATOM   1946 1HG2 ILE C 138      17.385   8.850  23.152  1.00  0.00           H  
ATOM   1947 2HG2 ILE C 138      16.515   7.383  22.700  1.00  0.00           H  
ATOM   1948 3HG2 ILE C 138      16.731   8.648  21.537  1.00  0.00           H  
ATOM   1949  CG1 ILE C 138      19.448   8.533  21.258  1.00  0.00           C  
ATOM   1950 1HG1 ILE C 138      20.406   8.097  20.987  1.00  0.00           H  
ATOM   1951 2HG1 ILE C 138      19.663   9.349  21.948  1.00  0.00           H  
ATOM   1952  CD1 ILE C 138      18.916   9.077  19.962  1.00  0.00           C  
ATOM   1953 1HD1 ILE C 138      18.035   9.698  20.121  1.00  0.00           H  
ATOM   1954 2HD1 ILE C 138      18.633   8.262  19.300  1.00  0.00           H  
ATOM   1955 3HD1 ILE C 138      19.662   9.701  19.470  1.00  0.00           H  
ATOM   1956  C   ILE C 138      18.328   5.821  23.749  1.00  0.00           C  
ATOM   1957  O   ILE C 138      18.206   4.699  23.266  1.00  0.00           O  
ATOM   1958  N   SER C 139      17.675   6.204  24.844  1.00  0.00           N  
ATOM   1959  HN  SER C 139      17.764   7.138  25.198  1.00  0.00           H  
ATOM   1960  CA  SER C 139      16.773   5.306  25.553  1.00  0.00           C  
ATOM   1961  HA  SER C 139      16.167   4.797  24.798  1.00  0.00           H  
ATOM   1962  CB  SER C 139      17.571   4.304  26.367  1.00  0.00           C  
ATOM   1963  HB1 SER C 139      18.347   3.855  25.748  1.00  0.00           H  
ATOM   1964  HB2 SER C 139      16.941   3.461  26.690  1.00  0.00           H  
ATOM   1965  OG  SER C 139      18.222   4.965  27.431  1.00  0.00           O  
ATOM   1966  HG  SER C 139      17.754   4.832  28.254  1.00  0.00           H  
ATOM   1967  C   SER C 139      15.838   6.048  26.495  1.00  0.00           C  
ATOM   1968  O   SER C 139      15.926   7.256  26.660  1.00  0.00           O  
ATOM   1969  N   GLY C 140      14.949   5.298  27.130  1.00  0.00           N  
ATOM   1970  HN  GLY C 140      14.855   4.343  26.834  1.00  0.00           H  
ATOM   1971  CA  GLY C 140      14.001   5.890  28.051  1.00  0.00           C  
ATOM   1972  HA1 GLY C 140      14.316   6.887  28.333  1.00  0.00           H  
ATOM   1973  HA2 GLY C 140      13.970   5.244  28.928  1.00  0.00           H  
ATOM   1974  C   GLY C 140      12.630   5.999  27.417  1.00  0.00           C  
ATOM   1975  O   GLY C 140      12.507   5.943  26.191  1.00  0.00           O  
ATOM   1976  N   SER C 141      11.595   6.141  28.246  1.00  0.00           N  
ATOM   1977  HN  SER C 141      11.719   6.221  29.232  1.00  0.00           H  
ATOM   1978  CA  SER C 141      10.223   6.276  27.751  1.00  0.00           C  
ATOM   1979  HA  SER C 141      10.034   5.422  27.096  1.00  0.00           H  
ATOM   1980  CB  SER C 141       9.224   6.302  28.913  1.00  0.00           C  
ATOM   1981  HB1 SER C 141       8.965   5.275  29.163  1.00  0.00           H  
ATOM   1982  HB2 SER C 141       8.294   6.787  28.577  1.00  0.00           H  
ATOM   1983  OG  SER C 141       9.777   6.923  30.063  1.00  0.00           O  
ATOM   1984  HG  SER C 141       9.097   7.262  30.649  1.00  0.00           H  
ATOM   1985  C   SER C 141      10.085   7.535  26.901  1.00  0.00           C  
ATOM   1986  O   SER C 141       9.635   7.461  25.757  1.00  0.00           O  
ATOM   1987  N   PRO C 142      10.467   8.710  27.439  1.00  0.00           N  
ATOM   1988  CD  PRO C 142      10.881   9.086  28.800  1.00  0.00           C  
ATOM   1989  HD1 PRO C 142      11.923   9.381  28.684  1.00  0.00           H  
ATOM   1990  HD2 PRO C 142      11.029   8.414  29.607  1.00  0.00           H  
ATOM   1991  CA  PRO C 142      10.332   9.905  26.595  1.00  0.00           C  
ATOM   1992  HA  PRO C 142       9.417   9.889  26.000  1.00  0.00           H  
ATOM   1993  CB  PRO C 142      10.322  11.057  27.611  1.00  0.00           C  
ATOM   1994  HB1 PRO C 142       9.527  11.774  27.404  1.00  0.00           H  
ATOM   1995  HB2 PRO C 142      11.262  11.615  27.590  1.00  0.00           H  
ATOM   1996  CG  PRO C 142      10.151  10.376  28.976  1.00  0.00           C  
ATOM   1997  HG1 PRO C 142      10.553  10.986  29.787  1.00  0.00           H  
ATOM   1998  HG2 PRO C 142       9.097  10.190  29.182  1.00  0.00           H  
ATOM   1999  C   PRO C 142      11.556   9.961  25.671  1.00  0.00           C  
ATOM   2000  O   PRO C 142      11.643  10.793  24.766  1.00  0.00           O  
ATOM   2001  N   GLU C 143      12.488   9.045  25.928  1.00  0.00           N  
ATOM   2002  HN  GLU C 143      12.268   8.245  26.466  1.00  0.00           H  
ATOM   2003  CA  GLU C 143      13.746   8.901  25.196  1.00  0.00           C  
ATOM   2004  HA  GLU C 143      14.273   8.235  25.836  1.00  0.00           H  
ATOM   2005  CB  GLU C 143      13.517   8.188  23.852  1.00  0.00           C  
ATOM   2006  HB1 GLU C 143      12.948   7.271  24.008  1.00  0.00           H  
ATOM   2007  HB2 GLU C 143      14.493   7.859  23.496  1.00  0.00           H  
ATOM   2008  CG  GLU C 143      12.859   8.999  22.750  1.00  0.00           C  
ATOM   2009  HG1 GLU C 143      13.220  10.016  22.659  1.00  0.00           H  
ATOM   2010  HG2 GLU C 143      11.787   9.077  22.928  1.00  0.00           H  
ATOM   2011  CD  GLU C 143      13.064   8.363  21.381  1.00  0.00           C  
ATOM   2012  OE1 GLU C 143      12.667   7.188  21.204  1.00  0.00           O  
ATOM   2013  OE2 GLU C 143      13.627   9.031  20.485  1.00  0.00           O  
ATOM   2014  C   GLU C 143      14.570  10.177  24.986  1.00  0.00           C  
ATOM   2015  O   GLU C 143      14.167  11.105  24.282  1.00  0.00           O  
ATOM   2016  N   GLU C 144      15.739  10.190  25.617  1.00  0.00           N  
ATOM   2017  HN  GLU C 144      16.074   9.334  26.017  1.00  0.00           H  
ATOM   2018  CA  GLU C 144      16.672  11.294  25.544  1.00  0.00           C  
ATOM   2019  HA  GLU C 144      16.460  11.881  24.647  1.00  0.00           H  
ATOM   2020  CB  GLU C 144      16.584  12.120  26.815  1.00  0.00           C  
ATOM   2021  HB1 GLU C 144      17.112  13.058  26.634  1.00  0.00           H  
ATOM   2022  HB2 GLU C 144      17.138  11.669  27.622  1.00  0.00           H  
ATOM   2023  CG  GLU C 144      15.153  12.458  27.194  1.00  0.00           C  
ATOM   2024  HG1 GLU C 144      14.541  11.588  27.394  1.00  0.00           H  
ATOM   2025  HG2 GLU C 144      14.678  12.930  26.331  1.00  0.00           H  
ATOM   2026  CD  GLU C 144      15.055  13.424  28.364  1.00  0.00           C  
ATOM   2027  OE1 GLU C 144      15.556  13.087  29.469  1.00  0.00           O  
ATOM   2028  OE2 GLU C 144      14.476  14.524  28.167  1.00  0.00           O  
ATOM   2029  C   GLU C 144      18.027  10.638  25.433  1.00  0.00           C  
ATOM   2030  O   GLU C 144      18.158   9.469  25.744  1.00  0.00           O  
ATOM   2031  N   MET C 145      19.037  11.380  25.002  1.00  0.00           N  
ATOM   2032  HN  MET C 145      18.848  12.333  24.777  1.00  0.00           H  
ATOM   2033  CA  MET C 145      20.363  10.803  24.843  1.00  0.00           C  
ATOM   2034  HA  MET C 145      20.244  10.000  24.113  1.00  0.00           H  
ATOM   2035  CB  MET C 145      21.328  11.838  24.293  1.00  0.00           C  
ATOM   2036  HB1 MET C 145      21.485  12.613  25.044  1.00  0.00           H  
ATOM   2037  HB2 MET C 145      20.895  12.335  23.424  1.00  0.00           H  
ATOM   2038  CG  MET C 145      22.650  11.230  23.903  1.00  0.00           C  
ATOM   2039  HG1 MET C 145      22.580  10.771  22.916  1.00  0.00           H  
ATOM   2040  HG2 MET C 145      22.979  10.424  24.548  1.00  0.00           H  
ATOM   2041  SD  MET C 145      23.993  12.417  23.908  1.00  0.00           S  
ATOM   2042  CE  MET C 145      24.408  12.409  25.696  1.00  0.00           C  
ATOM   2043  HE1 MET C 145      25.412  12.021  25.829  1.00  0.00           H  
ATOM   2044  HE2 MET C 145      23.710  11.803  26.274  1.00  0.00           H  
ATOM   2045  HE3 MET C 145      24.398  13.423  26.091  1.00  0.00           H  
ATOM   2046  C   MET C 145      20.951  10.217  26.119  1.00  0.00           C  
ATOM   2047  O   MET C 145      20.837  10.798  27.190  1.00  0.00           O  
ATOM   2048  N   LEU C 146      21.589   9.058  25.985  1.00  0.00           N  
ATOM   2049  HN  LEU C 146      21.625   8.687  25.056  1.00  0.00           H  
ATOM   2050  CA  LEU C 146      22.208   8.367  27.112  1.00  0.00           C  
ATOM   2051  HA  LEU C 146      21.702   8.692  28.022  1.00  0.00           H  
ATOM   2052  CB  LEU C 146      22.092   6.853  26.927  1.00  0.00           C  
ATOM   2053  HB1 LEU C 146      22.906   6.498  26.292  1.00  0.00           H  
ATOM   2054  HB2 LEU C 146      21.202   6.661  26.324  1.00  0.00           H  
ATOM   2055  CG  LEU C 146      21.958   5.948  28.159  1.00  0.00           C  
ATOM   2056  HG  LEU C 146      20.910   5.902  28.464  1.00  0.00           H  
ATOM   2057  CD1 LEU C 146      22.441   4.554  27.795  1.00  0.00           C  
ATOM   2058 1HD1 LEU C 146      23.435   4.574  27.350  1.00  0.00           H  
ATOM   2059 2HD1 LEU C 146      21.766   4.077  27.083  1.00  0.00           H  
ATOM   2060 3HD1 LEU C 146      22.506   3.927  28.678  1.00  0.00           H  
ATOM   2061  CD2 LEU C 146      22.778   6.476  29.329  1.00  0.00           C  
ATOM   2062 1HD2 LEU C 146      22.414   7.441  29.682  1.00  0.00           H  
ATOM   2063 2HD2 LEU C 146      23.821   6.599  29.039  1.00  0.00           H  
ATOM   2064 3HD2 LEU C 146      22.739   5.791  30.176  1.00  0.00           H  
ATOM   2065  C   LEU C 146      23.683   8.776  27.157  1.00  0.00           C  
ATOM   2066  O   LEU C 146      24.190   9.215  28.196  1.00  0.00           O  
ATOM   2067  N   PHE C 147      24.370   8.608  26.029  1.00  0.00           N  
ATOM   2068  HN  PHE C 147      23.922   8.296  25.189  1.00  0.00           H  
ATOM   2069  CA  PHE C 147      25.768   8.993  25.903  1.00  0.00           C  
ATOM   2070  HA  PHE C 147      25.877   9.977  26.361  1.00  0.00           H  
ATOM   2071  CB  PHE C 147      26.691   7.989  26.613  1.00  0.00           C  
ATOM   2072  HB1 PHE C 147      26.432   7.930  27.671  1.00  0.00           H  
ATOM   2073  HB2 PHE C 147      27.715   8.366  26.593  1.00  0.00           H  
ATOM   2074  CG  PHE C 147      26.690   6.614  26.009  1.00  0.00           C  
ATOM   2075  CD1 PHE C 147      27.282   6.373  24.765  1.00  0.00           C  
ATOM   2076  HD1 PHE C 147      27.773   7.160  24.215  1.00  0.00           H  
ATOM   2077  CD2 PHE C 147      26.102   5.557  26.681  1.00  0.00           C  
ATOM   2078  HD2 PHE C 147      25.649   5.731  27.646  1.00  0.00           H  
ATOM   2079  CE1 PHE C 147      27.274   5.097  24.200  1.00  0.00           C  
ATOM   2080  HE1 PHE C 147      27.728   4.937  23.231  1.00  0.00           H  
ATOM   2081  CE2 PHE C 147      26.091   4.284  26.129  1.00  0.00           C  
ATOM   2082  HE2 PHE C 147      25.624   3.477  26.670  1.00  0.00           H  
ATOM   2083  CZ  PHE C 147      26.681   4.052  24.883  1.00  0.00           C  
ATOM   2084  HZ  PHE C 147      26.671   3.061  24.453  1.00  0.00           H  
ATOM   2085  C   PHE C 147      26.122   9.098  24.425  1.00  0.00           C  
ATOM   2086  O   PHE C 147      25.412   8.578  23.567  1.00  0.00           O  
ATOM   2087  N   CYS C 148      27.207   9.801  24.131  1.00  0.00           N  
ATOM   2088  HN  CYS C 148      27.754  10.224  24.862  1.00  0.00           H  
ATOM   2089  CA  CYS C 148      27.662   9.967  22.761  1.00  0.00           C  
ATOM   2090  HA  CYS C 148      27.151   9.255  22.111  1.00  0.00           H  
ATOM   2091  CB  CYS C 148      27.441  11.407  22.293  1.00  0.00           C  
ATOM   2092  HB1 CYS C 148      28.075  12.077  22.871  1.00  0.00           H  
ATOM   2093  HB2 CYS C 148      26.408  11.694  22.484  1.00  0.00           H  
ATOM   2094  SG  CYS C 148      27.797  11.706  20.521  1.00  0.00           S  
ATOM   2095  C   CYS C 148      29.147   9.657  22.781  1.00  0.00           C  
ATOM   2096  O   CYS C 148      29.874  10.164  23.629  1.00  0.00           O  
ATOM   2097  N   LEU C 149      29.597   8.813  21.859  1.00  0.00           N  
ATOM   2098  HN  LEU C 149      28.960   8.414  21.197  1.00  0.00           H  
ATOM   2099  CA  LEU C 149      31.007   8.446  21.772  1.00  0.00           C  
ATOM   2100  HA  LEU C 149      31.608   9.143  22.359  1.00  0.00           H  
ATOM   2101  CB  LEU C 149      31.207   7.006  22.236  1.00  0.00           C  
ATOM   2102  HB1 LEU C 149      32.228   6.699  21.997  1.00  0.00           H  
ATOM   2103  HB2 LEU C 149      30.583   6.360  21.637  1.00  0.00           H  
ATOM   2104  CG  LEU C 149      30.956   6.681  23.699  1.00  0.00           C  
ATOM   2105  HG  LEU C 149      29.964   7.025  23.983  1.00  0.00           H  
ATOM   2106  CD1 LEU C 149      31.041   5.187  23.913  1.00  0.00           C  
ATOM   2107 1HD1 LEU C 149      32.072   4.830  23.935  1.00  0.00           H  
ATOM   2108 2HD1 LEU C 149      30.518   4.646  23.125  1.00  0.00           H  
ATOM   2109 3HD1 LEU C 149      30.545   4.903  24.833  1.00  0.00           H  
ATOM   2110  CD2 LEU C 149      31.993   7.392  24.532  1.00  0.00           C  
ATOM   2111 1HD2 LEU C 149      31.800   8.465  24.563  1.00  0.00           H  
ATOM   2112 2HD2 LEU C 149      32.976   7.260  24.112  1.00  0.00           H  
ATOM   2113 3HD2 LEU C 149      32.002   7.038  25.563  1.00  0.00           H  
ATOM   2114  C   LEU C 149      31.432   8.548  20.319  1.00  0.00           C  
ATOM   2115  O   LEU C 149      30.640   8.264  19.424  1.00  0.00           O  
ATOM   2116  N   GLU C 150      32.669   8.966  20.075  1.00  0.00           N  
ATOM   2117  HN  GLU C 150      33.279   9.182  20.841  1.00  0.00           H  
ATOM   2118  CA  GLU C 150      33.163   9.045  18.707  1.00  0.00           C  
ATOM   2119  HA  GLU C 150      32.376   8.765  18.007  1.00  0.00           H  
ATOM   2120  CB  GLU C 150      33.656  10.448  18.362  1.00  0.00           C  
ATOM   2121  HB1 GLU C 150      34.570  10.665  18.919  1.00  0.00           H  
ATOM   2122  HB2 GLU C 150      32.927  11.188  18.695  1.00  0.00           H  
ATOM   2123  CG  GLU C 150      33.885  10.636  16.863  1.00  0.00           C  
ATOM   2124  HG1 GLU C 150      32.941  10.687  16.329  1.00  0.00           H  
ATOM   2125  HG2 GLU C 150      34.411   9.772  16.459  1.00  0.00           H  
ATOM   2126  CD  GLU C 150      34.744  11.852  16.518  1.00  0.00           C  
ATOM   2127  OE1 GLU C 150      35.918  11.908  16.976  1.00  0.00           O  
ATOM   2128  OE2 GLU C 150      34.244  12.743  15.780  1.00  0.00           O  
ATOM   2129  C   GLU C 150      34.308   8.047  18.585  1.00  0.00           C  
ATOM   2130  O   GLU C 150      35.372   8.220  19.189  1.00  0.00           O  
ATOM   2131  N   PHE C 151      34.069   6.990  17.813  1.00  0.00           N  
ATOM   2132  HN  PHE C 151      33.182   6.954  17.351  1.00  0.00           H  
ATOM   2133  CA  PHE C 151      35.053   5.933  17.611  1.00  0.00           C  
ATOM   2134  HA  PHE C 151      35.666   5.884  18.513  1.00  0.00           H  
ATOM   2135  CB  PHE C 151      34.362   4.577  17.422  1.00  0.00           C  
ATOM   2136  HB1 PHE C 151      35.048   3.858  16.968  1.00  0.00           H  
ATOM   2137  HB2 PHE C 151      33.535   4.676  16.718  1.00  0.00           H  
ATOM   2138  CG  PHE C 151      33.856   3.959  18.700  1.00  0.00           C  
ATOM   2139  CD1 PHE C 151      32.618   4.318  19.232  1.00  0.00           C  
ATOM   2140  HD1 PHE C 151      32.038   5.066  18.717  1.00  0.00           H  
ATOM   2141  CD2 PHE C 151      34.620   3.008  19.368  1.00  0.00           C  
ATOM   2142  HD2 PHE C 151      35.585   2.721  18.975  1.00  0.00           H  
ATOM   2143  CE1 PHE C 151      32.160   3.741  20.404  1.00  0.00           C  
ATOM   2144  HE1 PHE C 151      31.246   4.033  20.890  1.00  0.00           H  
ATOM   2145  CE2 PHE C 151      34.168   2.430  20.540  1.00  0.00           C  
ATOM   2146  HE2 PHE C 151      34.779   1.711  21.061  1.00  0.00           H  
ATOM   2147  CZ  PHE C 151      32.933   2.792  21.059  1.00  0.00           C  
ATOM   2148  HZ  PHE C 151      32.583   2.349  21.981  1.00  0.00           H  
ATOM   2149  C   PHE C 151      35.969   6.170  16.427  1.00  0.00           C  
ATOM   2150  O   PHE C 151      35.517   6.459  15.323  1.00  0.00           O  
ATOM   2151  N   VAL C 152      37.266   6.043  16.664  1.00  0.00           N  
ATOM   2152  HN  VAL C 152      37.581   5.884  17.588  1.00  0.00           H  
ATOM   2153  CA  VAL C 152      38.246   6.222  15.610  1.00  0.00           C  
ATOM   2154  HA  VAL C 152      37.752   6.513  14.680  1.00  0.00           H  
ATOM   2155  CB  VAL C 152      39.302   7.269  15.990  1.00  0.00           C  
ATOM   2156  HB  VAL C 152      39.701   7.052  16.977  1.00  0.00           H  
ATOM   2157  CG1 VAL C 152      40.433   7.266  14.969  1.00  0.00           C  
ATOM   2158 1HG1 VAL C 152      40.051   7.388  13.954  1.00  0.00           H  
ATOM   2159 2HG1 VAL C 152      41.019   6.346  15.005  1.00  0.00           H  
ATOM   2160 3HG1 VAL C 152      41.126   8.083  15.167  1.00  0.00           H  
ATOM   2161  CG2 VAL C 152      38.648   8.651  16.058  1.00  0.00           C  
ATOM   2162 1HG2 VAL C 152      37.856   8.682  16.809  1.00  0.00           H  
ATOM   2163 2HG2 VAL C 152      38.200   8.931  15.104  1.00  0.00           H  
ATOM   2164 3HG2 VAL C 152      39.371   9.420  16.328  1.00  0.00           H  
ATOM   2165  C   VAL C 152      38.909   4.878  15.419  1.00  0.00           C  
ATOM   2166  O   VAL C 152      39.585   4.360  16.315  1.00  0.00           O  
ATOM   2167  N   ILE C 153      38.708   4.310  14.240  1.00  0.00           N  
ATOM   2168  HN  ILE C 153      38.165   4.782  13.549  1.00  0.00           H  
ATOM   2169  CA  ILE C 153      39.264   3.008  13.933  1.00  0.00           C  
ATOM   2170  HA  ILE C 153      39.887   2.704  14.755  1.00  0.00           H  
ATOM   2171  CB  ILE C 153      38.098   1.995  13.846  1.00  0.00           C  
ATOM   2172  HB  ILE C 153      37.757   1.804  14.865  1.00  0.00           H  
ATOM   2173  CG2 ILE C 153      36.943   2.596  13.078  1.00  0.00           C  
ATOM   2174 1HG2 ILE C 153      37.239   3.452  12.493  1.00  0.00           H  
ATOM   2175 2HG2 ILE C 153      36.180   2.961  13.766  1.00  0.00           H  
ATOM   2176 3HG2 ILE C 153      36.454   1.890  12.407  1.00  0.00           H  
ATOM   2177  CG1 ILE C 153      38.551   0.681  13.244  1.00  0.00           C  
ATOM   2178 1HG1 ILE C 153      39.425   0.341  13.800  1.00  0.00           H  
ATOM   2179 2HG1 ILE C 153      38.857   0.780  12.201  1.00  0.00           H  
ATOM   2180  CD1 ILE C 153      37.473  -0.363  13.354  1.00  0.00           C  
ATOM   2181 1HD1 ILE C 153      36.759  -0.310  12.532  1.00  0.00           H  
ATOM   2182 2HD1 ILE C 153      36.921  -0.289  14.291  1.00  0.00           H  
ATOM   2183 3HD1 ILE C 153      37.937  -1.347  13.347  1.00  0.00           H  
ATOM   2184  C   ILE C 153      40.113   3.055  12.656  1.00  0.00           C  
ATOM   2185  O   ILE C 153      39.621   3.384  11.574  1.00  0.00           O  
ATOM   2186  N   LEU C 154      41.405   2.770  12.804  1.00  0.00           N  
ATOM   2187  HN  LEU C 154      41.707   2.453  13.705  1.00  0.00           H  
ATOM   2188  CA  LEU C 154      42.328   2.789  11.674  1.00  0.00           C  
ATOM   2189  HA  LEU C 154      41.949   3.494  10.931  1.00  0.00           H  
ATOM   2190  CB  LEU C 154      43.746   3.204  12.107  1.00  0.00           C  
ATOM   2191  HB1 LEU C 154      44.364   3.168  11.207  1.00  0.00           H  
ATOM   2192  HB2 LEU C 154      44.161   2.420  12.742  1.00  0.00           H  
ATOM   2193  CG  LEU C 154      44.041   4.558  12.767  1.00  0.00           C  
ATOM   2194  HG  LEU C 154      45.110   4.764  12.689  1.00  0.00           H  
ATOM   2195  CD1 LEU C 154      43.264   5.676  12.078  1.00  0.00           C  
ATOM   2196 1HD1 LEU C 154      42.190   5.597  12.256  1.00  0.00           H  
ATOM   2197 2HD1 LEU C 154      43.435   5.676  11.001  1.00  0.00           H  
ATOM   2198 3HD1 LEU C 154      43.621   6.618  12.479  1.00  0.00           H  
ATOM   2199  CD2 LEU C 154      43.672   4.489  14.243  1.00  0.00           C  
ATOM   2200 1HD2 LEU C 154      44.390   3.895  14.803  1.00  0.00           H  
ATOM   2201 2HD2 LEU C 154      42.674   4.105  14.442  1.00  0.00           H  
ATOM   2202 3HD2 LEU C 154      43.713   5.481  14.692  1.00  0.00           H  
ATOM   2203  C   LEU C 154      42.382   1.403  11.063  1.00  0.00           C  
ATOM   2204  O   LEU C 154      42.496   0.414  11.776  1.00  0.00           O  
ATOM   2205  N   HIS C 155      42.319   1.337   9.738  1.00  0.00           N  
ATOM   2206  HN  HIS C 155      42.253   2.170   9.186  1.00  0.00           H  
ATOM   2207  CA  HIS C 155      42.341   0.062   9.045  1.00  0.00           C  
ATOM   2208  HA  HIS C 155      42.448  -0.732   9.781  1.00  0.00           H  
ATOM   2209  CB  HIS C 155      40.994  -0.146   8.345  1.00  0.00           C  
ATOM   2210  HB1 HIS C 155      40.816   0.675   7.650  1.00  0.00           H  
ATOM   2211  HB2 HIS C 155      40.188  -0.111   9.077  1.00  0.00           H  
ATOM   2212  CG  HIS C 155      40.890  -1.432   7.583  1.00  0.00           C  
ATOM   2213  CD2 HIS C 155      40.601  -1.676   6.284  1.00  0.00           C  
ATOM   2214  HD2 HIS C 155      40.510  -0.952   5.551  1.00  0.00           H  
ATOM   2215  ND1 HIS C 155      41.088  -2.666   8.169  1.00  0.00           N  
ATOM   2216  HD1 HIS C 155      41.357  -2.847   9.097  1.00  0.00           H  
ATOM   2217  CE1 HIS C 155      40.929  -3.612   7.262  1.00  0.00           C  
ATOM   2218  HE1 HIS C 155      41.042  -4.672   7.409  1.00  0.00           H  
ATOM   2219  NE2 HIS C 155      40.632  -3.037   6.109  1.00  0.00           N  
ATOM   2220  C   HIS C 155      43.477  -0.082   8.034  1.00  0.00           C  
ATOM   2221  O   HIS C 155      43.655   0.753   7.140  1.00  0.00           O  
ATOM   2222  N   GLN C 156      44.243  -1.155   8.195  1.00  0.00           N  
ATOM   2223  HN  GLN C 156      44.025  -1.841   8.891  1.00  0.00           H  
ATOM   2224  CA  GLN C 156      45.344  -1.483   7.297  1.00  0.00           C  
ATOM   2225  HA  GLN C 156      45.352  -0.763   6.486  1.00  0.00           H  
ATOM   2226  CB  GLN C 156      46.686  -1.398   8.037  1.00  0.00           C  
ATOM   2227  HB1 GLN C 156      46.648  -2.029   8.927  1.00  0.00           H  
ATOM   2228  HB2 GLN C 156      46.830  -0.378   8.393  1.00  0.00           H  
ATOM   2229  CG  GLN C 156      47.891  -1.815   7.192  1.00  0.00           C  
ATOM   2230  HG1 GLN C 156      47.849  -2.886   6.981  1.00  0.00           H  
ATOM   2231  HG2 GLN C 156      48.810  -1.653   7.755  1.00  0.00           H  
ATOM   2232  CD  GLN C 156      47.989  -1.036   5.877  1.00  0.00           C  
ATOM   2233  OE1 GLN C 156      48.132   0.193   5.875  1.00  0.00           O  
ATOM   2234  NE2 GLN C 156      47.909  -1.752   4.754  1.00  0.00           N  
ATOM   2235 1HE2 GLN C 156      47.993  -1.412   3.828  1.00  0.00           H  
ATOM   2236 2HE2 GLN C 156      47.757  -2.739   4.894  1.00  0.00           H  
ATOM   2237  C   GLN C 156      45.098  -2.920   6.800  1.00  0.00           C  
ATOM   2238  O   GLN C 156      45.384  -3.886   7.506  1.00  0.00           O  
ATOM   2239  N   PRO C 157      44.557  -3.072   5.577  1.00  0.00           N  
ATOM   2240  CD  PRO C 157      44.208  -1.998   4.628  1.00  0.00           C  
ATOM   2241  HD1 PRO C 157      44.975  -1.232   4.567  1.00  0.00           H  
ATOM   2242  HD2 PRO C 157      43.250  -1.553   4.900  1.00  0.00           H  
ATOM   2243  CA  PRO C 157      44.267  -4.387   4.994  1.00  0.00           C  
ATOM   2244  HA  PRO C 157      43.595  -4.928   5.664  1.00  0.00           H  
ATOM   2245  CB  PRO C 157      43.532  -4.030   3.702  1.00  0.00           C  
ATOM   2246  HB1 PRO C 157      42.475  -3.871   3.925  1.00  0.00           H  
ATOM   2247  HB2 PRO C 157      43.579  -4.778   2.911  1.00  0.00           H  
ATOM   2248  CG  PRO C 157      44.161  -2.738   3.309  1.00  0.00           C  
ATOM   2249  HG1 PRO C 157      45.167  -2.906   2.922  1.00  0.00           H  
ATOM   2250  HG2 PRO C 157      43.582  -2.206   2.554  1.00  0.00           H  
ATOM   2251  C   PRO C 157      45.459  -5.316   4.747  1.00  0.00           C  
ATOM   2252  O   PRO C 157      46.548  -5.112   5.290  1.00  0.00           O  
ATOM   2253  N   ASN C 158      45.223  -6.341   3.925  1.00  0.00           N  
ATOM   2254  HN  ASN C 158      44.272  -6.561   3.737  1.00  0.00           H  
ATOM   2255  CA  ASN C 158      46.225  -7.350   3.560  1.00  0.00           C  
ATOM   2256  HA  ASN C 158      45.723  -8.009   2.851  1.00  0.00           H  
ATOM   2257  CB  ASN C 158      47.427  -6.690   2.866  1.00  0.00           C  
ATOM   2258  HB1 ASN C 158      47.837  -5.887   3.476  1.00  0.00           H  
ATOM   2259  HB2 ASN C 158      47.118  -6.249   1.921  1.00  0.00           H  
ATOM   2260  CG  ASN C 158      48.556  -7.674   2.587  1.00  0.00           C  
ATOM   2261  OD1 ASN C 158      48.397  -8.614   1.804  1.00  0.00           O  
ATOM   2262  ND2 ASN C 158      49.701  -7.464   3.234  1.00  0.00           N  
ATOM   2263 1HD2 ASN C 158      49.677  -6.820   3.998  1.00  0.00           H  
ATOM   2264 2HD2 ASN C 158      50.500  -8.019   3.028  1.00  0.00           H  
ATOM   2265  C   ASN C 158      46.714  -8.202   4.740  1.00  0.00           C  
ATOM   2266 1OCT ASN C 158      47.313  -7.631   5.650  1.00  0.00           O  
ATOM   2267 2OCT ASN C 158      46.480  -9.409   4.711  1.00 20.00           O  
TER    2268      ASN C 158 
ENDMDL
MODEL        2
HETATM    1  O1  UNK     0      34.743  -0.377  18.947  1.00  0.00           O  
HETATM    2  C2  UNK     0      33.904  -0.624  17.834  1.00  0.00           C  
HETATM    3  C3  UNK     0      32.621   0.210  17.890  1.00  0.00           C  
HETATM    4  C4  UNK     0      31.764  -0.040  16.647  1.00  0.00           C  
HETATM    5  C5  UNK     0      34.682  -0.300  16.557  1.00  0.00           C  
HETATM    6  C6  UNK     0      33.848  -0.493  15.315  1.00  0.00           C  
HETATM    7  C7  UNK     0      34.242  -1.360  14.362  1.00  0.00           C  
HETATM    8  C8  UNK     0      33.525  -1.575  13.063  1.00  0.00           C  
HETATM    9  C9  UNK     0      32.414  -0.541  12.842  1.00  0.00           C  
HETATM   10  C10 UNK     0      31.458  -1.017  11.737  1.00  0.00           C  
HETATM   11  C11 UNK     0      32.022  -1.313  10.349  1.00  0.00           C  
HETATM   12  C12 UNK     0      30.756  -1.399   9.485  1.00  0.00           C  
HETATM   13  O13 UNK     0      30.854  -0.607   8.327  1.00  0.00           O  
HETATM   14  C14 UNK     0      29.609  -0.771  10.289  1.00  0.00           C  
HETATM   15  C15 UNK     0      28.822   0.062   9.268  1.00  0.00           C  
HETATM   16  C16 UNK     0      29.561  -0.190   7.944  1.00  0.00           C  
HETATM   17  O17 UNK     0      28.914  -1.224   7.229  1.00  0.00           O  
HETATM   18  C18 UNK     0      29.673   1.037   7.034  1.00  0.00           C  
HETATM   19  C19 UNK     0      30.444   0.664   5.764  1.00  0.00           C  
HETATM   20  C20 UNK     0      29.811  -0.556   5.077  1.00  0.00           C  
HETATM   21  C21 UNK     0      29.593  -1.697   6.084  1.00  0.00           C  
HETATM   22  C22 UNK     0      30.654  -1.031   3.887  1.00  0.00           C  
HETATM   23  C23 UNK     0      27.343  -0.336   9.209  1.00  0.00           C  
HETATM   24  C24 UNK     0      30.307  -0.049  11.465  1.00  0.00           C  
HETATM   25  C25 UNK     0      30.814   1.356  11.062  1.00  0.00           C  
HETATM   26  C26 UNK     0      29.469   0.042  12.747  1.00  0.00           C  
HETATM   27  C27 UNK     0      30.335   0.551  13.915  1.00  0.00           C  
HETATM   28  C28 UNK     0      31.613  -0.303  14.147  1.00  0.00           C  
HETATM   29  C29 UNK     0      32.507   0.222  15.313  1.00  0.00           C  
HETATM   30  C30 UNK     0      32.783   1.733  15.167  1.00  0.00           C  
HETATM   31  H42 UNK     0      32.894   0.389  12.545  1.00  0.00           H  
HETATM   32  H43 UNK     0      31.023  -1.954  12.091  1.00  0.00           H  
HETATM   33  H44 UNK     0      32.660  -0.495  10.014  1.00  0.00           H  
HETATM   34  H45 UNK     0      32.609  -2.232  10.320  1.00  0.00           H  
HETATM   35  H46 UNK     0      30.518  -2.428   9.207  1.00  0.00           H  
HETATM   36  H47 UNK     0      28.992  -1.578  10.685  1.00  0.00           H  
HETATM   37  H48 UNK     0      28.869   1.120   9.505  1.00  0.00           H  
HETATM   38  H49 UNK     0      28.677   1.395   6.773  1.00  0.00           H  
HETATM   39  H50 UNK     0      30.178   1.850   7.553  1.00  0.00           H  
HETATM   40  H51 UNK     0      30.473   1.511   5.078  1.00  0.00           H  
HETATM   41  H52 UNK     0      31.479   0.439   6.025  1.00  0.00           H  
HETATM   42  H53 UNK     0      28.833  -0.254   4.702  1.00  0.00           H  
HETATM   43  H54 UNK     0      30.534  -2.159   6.376  1.00  0.00           H  
HETATM   44  H55 UNK     0      28.994  -2.484   5.626  1.00  0.00           H  
HETATM   45  H56 UNK     0      30.794  -0.233   3.158  1.00  0.00           H  
HETATM   46  H57 UNK     0      31.641  -1.362   4.213  1.00  0.00           H  
HETATM   47  H58 UNK     0      30.173  -1.867   3.377  1.00  0.00           H  
HETATM   48  H59 UNK     0      27.214  -1.409   9.068  1.00  0.00           H  
HETATM   49  H60 UNK     0      26.846   0.170   8.382  1.00  0.00           H  
HETATM   50  H61 UNK     0      26.839  -0.065  10.135  1.00  0.00           H  
HETATM   51  H62 UNK     0      31.549   1.765  11.751  1.00  0.00           H  
HETATM   52  H63 UNK     0      29.996   2.070  11.067  1.00  0.00           H  
HETATM   53  H64 UNK     0      31.268   1.365  10.072  1.00  0.00           H  
HETATM   54  H65 UNK     0      28.616   0.702  12.590  1.00  0.00           H  
HETATM   55  H68 UNK     0      30.601   1.587  13.717  1.00  0.00           H  
HETATM   56  H71 UNK     0      33.478   2.102  15.919  1.00  0.00           H  
TER      57      UNK     0 
ENDMDL
MODEL        3
HETATM    1  O1  UNK     0      33.995   1.369   1.590  1.00  0.00           O  
HETATM    2  C2  UNK     0      33.227   0.232   1.949  1.00  0.00           C  
HETATM    3  C3  UNK     0      32.971  -0.640   0.709  1.00  0.00           C  
HETATM    4  C4  UNK     0      32.328   0.212  -0.390  1.00  0.00           C  
HETATM    5  C5  UNK     0      33.157   1.478  -0.660  1.00  0.00           C  
HETATM    6  C6  UNK     0      33.381   2.240   0.655  1.00  0.00           C  
HETATM    7  O7  UNK     0      34.187  -1.142   0.175  1.00  0.00           O  
HETATM    8  O8  UNK     0      32.147  -0.552  -1.563  1.00  0.00           O  
HETATM    9  O9  UNK     0      32.473   2.323  -1.565  1.00  0.00           O  
HETATM   10  C10 UNK     0      34.259   3.479   0.452  1.00  0.00           C  
HETATM   11  O11 UNK     0      31.987   0.676   2.472  1.00  0.00           O  
HETATM   12  O12 UNK     0      29.812  -0.417   5.135  1.00  0.00           O  
HETATM   13  C13 UNK     0      30.121   0.051   3.841  1.00  0.00           C  
HETATM   14  C14 UNK     0      31.634   0.246   3.770  1.00  0.00           C  
HETATM   15  C15 UNK     0      32.056   1.263   4.841  1.00  0.00           C  
HETATM   16  C16 UNK     0      31.649   0.714   6.216  1.00  0.00           C  
HETATM   17  C17 UNK     0      30.133   0.430   6.225  1.00  0.00           C  
HETATM   18  O18 UNK     0      32.116   1.547   7.267  1.00  0.00           O  
HETATM   19  O19 UNK     0      32.620  -0.254   8.781  1.00  0.00           O  
HETATM   20  C20 UNK     0      32.164   1.080   8.616  1.00  0.00           C  
HETATM   21  C21 UNK     0      33.227   1.904   9.333  1.00  0.00           C  
HETATM   22  C22 UNK     0      33.135   1.643  10.832  1.00  0.00           C  
HETATM   23  C23 UNK     0      33.588   0.196  11.039  1.00  0.00           C  
HETATM   24  C24 UNK     0      32.769  -0.740  10.119  1.00  0.00           C  
HETATM   25  C25 UNK     0      33.424  -2.119  10.085  1.00  0.00           C  
HETATM   26  O26 UNK     0      33.436  -0.174  12.397  1.00  0.00           O  
HETATM   27  O27 UNK     0      33.957   2.550  11.542  1.00  0.00           O  
HETATM   28  O28 UNK     0      34.480   1.412   8.901  1.00  0.00           O  
HETATM   29  O29 UNK     0      29.742  -0.274   7.386  1.00  0.00           O  
HETATM   30  C30 UNK     0      29.577  -2.091  12.293  1.00  0.00           C  
HETATM   31  C31 UNK     0      30.644  -1.743  13.338  1.00  0.00           C  
HETATM   32  C32 UNK     0      31.405  -2.857  14.042  1.00  0.00           C  
HETATM   33  C33 UNK     0      32.066  -2.117  15.211  1.00  0.00           C  
HETATM   34  O34 UNK     0      31.666  -2.681  16.431  1.00  0.00           O  
HETATM   35  C35 UNK     0      31.703  -1.699  17.444  1.00  0.00           C  
HETATM   36  C36 UNK     0      31.403  -0.356  16.753  1.00  0.00           C  
HETATM   37  C37 UNK     0      31.483  -0.700  15.263  1.00  0.00           C  
HETATM   38  C38 UNK     0      30.169  -0.811  14.454  1.00  0.00           C  
HETATM   39  C39 UNK     0      29.710   0.505  13.811  1.00  0.00           C  
HETATM   40  C40 UNK     0      28.649   0.247  12.723  1.00  0.00           C  
HETATM   41  C41 UNK     0      29.130  -0.754  11.655  1.00  0.00           C  
HETATM   42  C42 UNK     0      28.185  -0.890  10.428  1.00  0.00           C  
HETATM   43  C43 UNK     0      28.190   0.477   9.693  1.00  0.00           C  
HETATM   44  C44 UNK     0      27.636   0.426   8.274  1.00  0.00           C  
HETATM   45  C45 UNK     0      28.367  -0.616   7.453  1.00  0.00           C  
HETATM   46  C46 UNK     0      28.197  -1.987   8.100  1.00  0.00           C  
HETATM   47  C47 UNK     0      28.660  -2.029   9.536  1.00  0.00           C  
HETATM   48  C48 UNK     0      29.599  -2.924   9.888  1.00  0.00           C  
HETATM   49  C49 UNK     0      30.172  -3.064  11.264  1.00  0.00           C  
HETATM   50  O50 UNK     0      32.989  -1.718  18.034  1.00  0.00           O  
HETATM   51  C51 UNK     0      30.681  -2.068  18.515  1.00  0.00           C  
HETATM   52  C52 UNK     0      30.987  -3.476  19.014  1.00  0.00           C  
HETATM   53  C53 UNK     0      32.443  -3.585  19.493  1.00  0.00           C  
HETATM   54  C54 UNK     0      33.422  -2.998  18.459  1.00  0.00           C  
HETATM   55  C55 UNK     0      26.749  -1.227  10.867  1.00  0.00           C  
HETATM   56  C56 UNK     0      29.012  -1.435  15.273  1.00  0.00           C  
HETATM   57  C57 UNK     0      32.385   0.756  17.154  1.00  0.00           C  
HETATM   58  C58 UNK     0      32.785  -5.043  19.799  1.00  0.00           C  
HETATM   59  C59 UNK     0      29.637  -1.002   2.835  1.00  0.00           C  
HETATM   60  O60 UNK     0      28.287  -1.352   3.066  1.00  0.00           O  
HETATM   61  O61 UNK     0      33.453   1.447   4.782  1.00  0.00           O  
HETATM   62  H62 UNK     0      28.718  -2.574  12.758  1.00  0.00           H  
HETATM   63  H63 UNK     0      31.406  -1.200  12.784  1.00  0.00           H  
HETATM   64  H64 UNK     0      33.156  -2.103  15.147  1.00  0.00           H  
HETATM   65  H65 UNK     0      32.158  -0.017  14.749  1.00  0.00           H  
HETATM   66  H66 UNK     0      30.028  -0.289  11.266  1.00  0.00           H  
HETATM   67  H67 UNK     0      33.781  -0.346   2.692  1.00  0.00           H  
HETATM   68  H68 UNK     0      32.294  -1.466   0.957  1.00  0.00           H  
HETATM   69  H69 UNK     0      31.333   0.511  -0.057  1.00  0.00           H  
HETATM   70  H70 UNK     0      34.138   1.220  -1.071  1.00  0.00           H  
HETATM   71  H71 UNK     0      32.420   2.578   1.046  1.00  0.00           H  
HETATM   72  H72 UNK     0      34.574  -1.778   0.771  1.00  0.00           H  
HETATM   73  H73 UNK     0      32.982  -0.948  -1.788  1.00  0.00           H  
HETATM   74  H74 UNK     0      32.234   1.824  -2.341  1.00  0.00           H  
HETATM   75  H75 UNK     0      35.245   3.211   0.078  1.00  0.00           H  
HETATM   76  H76 UNK     0      34.384   4.027   1.384  1.00  0.00           H  
HETATM   77  H77 UNK     0      33.808   4.162  -0.269  1.00  0.00           H  
HETATM   78  H78 UNK     0      29.600   0.994   3.664  1.00  0.00           H  
HETATM   79  H79 UNK     0      32.099  -0.720   3.978  1.00  0.00           H  
HETATM   80  H80 UNK     0      31.549   2.220   4.682  1.00  0.00           H  
HETATM   81  H81 UNK     0      32.164  -0.216   6.276  1.00  0.00           H  
HETATM   82  H82 UNK     0      29.570   1.363   6.151  1.00  0.00           H  
HETATM   83  H83 UNK     0      31.186   1.202   9.073  1.00  0.00           H  
HETATM   84  H84 UNK     0      33.148   2.970   9.122  1.00  0.00           H  
HETATM   85  H85 UNK     0      32.092   1.775  11.146  1.00  0.00           H  
HETATM   86  H86 UNK     0      34.645   0.087  10.768  1.00  0.00           H  
HETATM   87  H87 UNK     0      31.779  -0.849  10.535  1.00  0.00           H  
HETATM   88  H88 UNK     0      34.387  -2.076   9.577  1.00  0.00           H  
HETATM   89  H89 UNK     0      32.785  -2.833   9.571  1.00  0.00           H  
HETATM   90  H90 UNK     0      33.593  -2.500  11.092  1.00  0.00           H  
HETATM   91  H91 UNK     0      33.986   0.373  12.948  1.00  0.00           H  
HETATM   92  H92 UNK     0      33.888   2.377  12.474  1.00  0.00           H  
HETATM   93  H93 UNK     0      34.498   1.357   7.951  1.00  0.00           H  
HETATM   94  H94 UNK     0      30.726  -3.630  14.402  1.00  0.00           H  
HETATM   95  H95 UNK     0      32.140  -3.330  13.389  1.00  0.00           H  
HETATM   96  H96 UNK     0      30.404  -0.007  17.007  1.00  0.00           H  
HETATM   97  H97 UNK     0      29.322   1.184  14.572  1.00  0.00           H  
HETATM   98  H98 UNK     0      30.563   1.009  13.355  1.00  0.00           H  
HETATM   99  H99 UNK     0      27.726  -0.112  13.176  1.00  0.00           H  
HETATM  100 0H10 UNK     0      28.421   1.200  12.251  1.00  0.00           H  
HETATM  101 1H10 UNK     0      29.200   0.873   9.642  1.00  0.00           H  
HETATM  102 2H10 UNK     0      27.621   1.213  10.259  1.00  0.00           H  
HETATM  103 3H10 UNK     0      26.586   0.159   8.293  1.00  0.00           H  
HETATM  104 4H10 UNK     0      27.713   1.406   7.801  1.00  0.00           H  
HETATM  105 5H10 UNK     0      27.913  -0.653   6.463  1.00  0.00           H  
HETATM  106 6H10 UNK     0      27.155  -2.302   8.051  1.00  0.00           H  
HETATM  107 7H10 UNK     0      28.759  -2.705   7.502  1.00  0.00           H  
HETATM  108 8H10 UNK     0      29.981  -3.626   9.169  1.00  0.00           H  
HETATM  109 9H10 UNK     0      30.035  -4.087  11.612  1.00  0.00           H  
HETATM  110 0H11 UNK     0      31.246  -2.924  11.195  1.00  0.00           H  
HETATM  111 1H11 UNK     0      30.731  -1.355  19.338  1.00  0.00           H  
HETATM  112 2H11 UNK     0      29.669  -2.028  18.113  1.00  0.00           H  
HETATM  113 3H11 UNK     0      30.293  -3.733  19.810  1.00  0.00           H  
HETATM  114 4H11 UNK     0      30.808  -4.195  18.214  1.00  0.00           H  
HETATM  115 5H11 UNK     0      32.538  -3.003  20.411  1.00  0.00           H  
HETATM  116 6H11 UNK     0      33.523  -3.660  17.598  1.00  0.00           H  
HETATM  117 7H11 UNK     0      34.418  -2.911  18.892  1.00  0.00           H  
HETATM  118 8H11 UNK     0      26.106  -1.408  10.008  1.00  0.00           H  
HETATM  119 9H11 UNK     0      26.301  -0.418  11.444  1.00  0.00           H  
HETATM  120 0H12 UNK     0      26.727  -2.126  11.483  1.00  0.00           H  
HETATM  121 1H12 UNK     0      28.146  -1.661  14.654  1.00  0.00           H  
HETATM  122 2H12 UNK     0      28.660  -0.758  16.050  1.00  0.00           H  
HETATM  123 3H12 UNK     0      29.298  -2.369  15.752  1.00  0.00           H  
HETATM  124 4H12 UNK     0      33.407   0.515  16.862  1.00  0.00           H  
HETATM  125 5H12 UNK     0      32.373   0.918  18.233  1.00  0.00           H  
HETATM  126 6H12 UNK     0      32.120   1.700  16.678  1.00  0.00           H  
HETATM  127 7H12 UNK     0      33.787  -5.147  20.215  1.00  0.00           H  
HETATM  128 8H12 UNK     0      32.076  -5.455  20.506  1.00  0.00           H  
HETATM  129 9H12 UNK     0      32.714  -5.654  18.900  1.00  0.00           H  
HETATM  130 0H13 UNK     0      30.258  -1.902   2.870  1.00  0.00           H  
HETATM  131 1H13 UNK     0      29.710  -0.615   1.818  1.00  0.00           H  
HETATM  132 2H13 UNK     0      28.184  -1.606   3.978  1.00  0.00           H  
HETATM  133 3H13 UNK     0      33.692   1.807   3.932  1.00  0.00           H  
TER     134      UNK     0 
ENDMDL
MODEL        4
HETATM    1  C1  UNK     0      33.545  -0.394   9.993  1.00  0.00           C  
HETATM    2  C2  UNK     0      32.168   0.040   9.501  1.00  0.00           C  
HETATM    3  C3  UNK     0      31.651   1.165  10.399  1.00  0.00           C  
HETATM    4  C4  UNK     0      31.564   0.743  11.845  1.00  0.00           C  
HETATM    5  C5  UNK     0      32.800   0.066  12.424  1.00  0.00           C  
HETATM    6  C6  UNK     0      33.426  -0.939  11.421  1.00  0.00           C  
HETATM    7  C7  UNK     0      30.381   0.812  12.483  1.00  0.00           C  
HETATM    8  C8  UNK     0      30.173   0.444  13.920  1.00  0.00           C  
HETATM    9  C9  UNK     0      31.487   0.116  14.646  1.00  0.00           C  
HETATM   10  C10 UNK     0      32.421  -0.709  13.727  1.00  0.00           C  
HETATM   11  C11 UNK     0      31.180  -0.689  15.912  1.00  0.00           C  
HETATM   12  C12 UNK     0      32.413  -1.140  16.702  1.00  0.00           C  
HETATM   13  C13 UNK     0      33.243  -2.048  15.782  1.00  0.00           C  
HETATM   14  C14 UNK     0      33.639  -1.297  14.493  1.00  0.00           C  
HETATM   15  C15 UNK     0      30.269  -0.063  16.962  1.00  0.00           C  
HETATM   16  C16 UNK     0      30.460  -1.011  18.150  1.00  0.00           C  
HETATM   17  C17 UNK     0      31.708  -1.866  17.876  1.00  0.00           C  
HETATM   18  O18 UNK     0      30.767  -0.337  19.348  1.00  0.00           O  
HETATM   19  C19 UNK     0      31.415  -1.272  20.182  1.00  0.00           C  
HETATM   20  C20 UNK     0      32.412  -1.965  19.239  1.00  0.00           C  
HETATM   21  C21 UNK     0      32.055  -0.584  21.385  1.00  0.00           C  
HETATM   22  C22 UNK     0      30.975   0.149  22.188  1.00  0.00           C  
HETATM   23  C23 UNK     0      29.855  -0.818  22.579  1.00  0.00           C  
HETATM   24  C24 UNK     0      29.350  -1.570  21.335  1.00  0.00           C  
HETATM   25  O25 UNK     0      30.442  -2.179  20.665  1.00  0.00           O  
HETATM   26  C26 UNK     0      28.710  -0.102  23.306  1.00  0.00           C  
HETATM   27  O27 UNK     0      32.244   0.460   8.152  1.00  0.00           O  
HETATM   28  C28 UNK     0      33.813   1.186  12.722  1.00  0.00           C  
HETATM   29  C29 UNK     0      33.267   0.060  17.185  1.00  0.00           C  
HETATM   30  C30 UNK     0      32.751  -3.405  19.646  1.00  0.00           C  
HETATM   31  C31 UNK     0      28.797  -0.086   7.197  1.00  0.00           C  
HETATM   32  C32 UNK     0      28.938  -0.123   5.664  1.00  0.00           C  
HETATM   33  C33 UNK     0      29.978   0.910   5.192  1.00  0.00           C  
HETATM   34  C34 UNK     0      31.288   0.730   5.969  1.00  0.00           C  
HETATM   35  C35 UNK     0      31.019   0.696   7.480  1.00  0.00           C  
HETATM   36  O36 UNK     0      30.070  -0.313   7.767  1.00  0.00           O  
HETATM   37  O37 UNK     0      32.167   1.797   5.673  1.00  0.00           O  
HETATM   38  O38 UNK     0      30.241   0.744   3.812  1.00  0.00           O  
HETATM   39  O39 UNK     0      27.699   0.071   5.009  1.00  0.00           O  
HETATM   40  C40 UNK     0      27.847  -1.166   7.726  1.00  0.00           C  
HETATM   41  O41 UNK     0      27.759  -1.121   9.137  1.00  0.00           O  
HETATM   42  H42 UNK     0      34.242   0.444   9.954  1.00  0.00           H  
HETATM   43  H43 UNK     0      33.954  -1.163   9.339  1.00  0.00           H  
HETATM   44  H44 UNK     0      31.508  -0.825   9.576  1.00  0.00           H  
HETATM   45  H45 UNK     0      32.289   2.044  10.313  1.00  0.00           H  
HETATM   46  H46 UNK     0      30.663   1.463  10.049  1.00  0.00           H  
HETATM   47  H47 UNK     0      32.823  -1.847  11.386  1.00  0.00           H  
HETATM   48  H48 UNK     0      34.414  -1.249  11.761  1.00  0.00           H  
HETATM   49  H49 UNK     0      29.515   1.214  11.989  1.00  0.00           H  
HETATM   50  H50 UNK     0      29.657   1.254  14.437  1.00  0.00           H  
HETATM   51  H51 UNK     0      29.506  -0.419  13.950  1.00  0.00           H  
HETATM   52  H52 UNK     0      31.974   1.051  14.916  1.00  0.00           H  
HETATM   53  H53 UNK     0      31.830  -1.572  13.415  1.00  0.00           H  
HETATM   54  H54 UNK     0      30.669  -1.593  15.572  1.00  0.00           H  
HETATM   55  H55 UNK     0      34.134  -2.399  16.303  1.00  0.00           H  
HETATM   56  H56 UNK     0      32.670  -2.938  15.519  1.00  0.00           H  
HETATM   57  H57 UNK     0      34.189  -1.983  13.850  1.00  0.00           H  
HETATM   58  H58 UNK     0      34.343  -0.511  14.757  1.00  0.00           H  
HETATM   59  H59 UNK     0      30.593   0.946  17.215  1.00  0.00           H  
HETATM   60  H60 UNK     0      29.230  -0.014  16.634  1.00  0.00           H  
HETATM   61  H61 UNK     0      29.583  -1.645  18.296  1.00  0.00           H  
HETATM   62  H62 UNK     0      31.377  -2.852  17.545  1.00  0.00           H  
HETATM   63  H63 UNK     0      33.337  -1.392  19.236  1.00  0.00           H  
HETATM   64  H64 UNK     0      32.546  -1.330  22.011  1.00  0.00           H  
HETATM   65  H65 UNK     0      32.831   0.100  21.053  1.00  0.00           H  
HETATM   66  H66 UNK     0      31.403   0.599  23.081  1.00  0.00           H  
HETATM   67  H67 UNK     0      30.562   0.965  21.593  1.00  0.00           H  
HETATM   68  H68 UNK     0      30.291  -1.538  23.269  1.00  0.00           H  
HETATM   69  H69 UNK     0      28.823  -0.890  20.664  1.00  0.00           H  
HETATM   70  H70 UNK     0      28.629  -2.337  21.612  1.00  0.00           H  
HETATM   71  H71 UNK     0      27.947  -0.812  23.625  1.00  0.00           H  
HETATM   72  H72 UNK     0      29.074   0.422  24.191  1.00  0.00           H  
HETATM   73  H73 UNK     0      28.231   0.632  22.657  1.00  0.00           H  
HETATM   74  H74 UNK     0      34.071   1.752  11.827  1.00  0.00           H  
HETATM   75  H75 UNK     0      34.740   0.782  13.121  1.00  0.00           H  
HETATM   76  H76 UNK     0      33.426   1.899  13.450  1.00  0.00           H  
HETATM   77  H77 UNK     0      33.536   0.735  16.375  1.00  0.00           H  
HETATM   78  H78 UNK     0      34.206  -0.276  17.623  1.00  0.00           H  
HETATM   79  H79 UNK     0      32.753   0.658  17.936  1.00  0.00           H  
HETATM   80  H80 UNK     0      33.458  -3.850  18.946  1.00  0.00           H  
HETATM   81  H81 UNK     0      31.865  -4.040  19.671  1.00  0.00           H  
HETATM   82  H82 UNK     0      33.210  -3.430  20.634  1.00  0.00           H  
HETATM   83  H83 UNK     0      28.433   0.890   7.524  1.00  0.00           H  
HETATM   84  H84 UNK     0      29.287  -1.117   5.381  1.00  0.00           H  
HETATM   85  H85 UNK     0      29.620   1.926   5.374  1.00  0.00           H  
HETATM   86  H86 UNK     0      31.744  -0.213   5.653  1.00  0.00           H  
HETATM   87  H87 UNK     0      30.619   1.657   7.799  1.00  0.00           H  
HETATM   88  H88 UNK     0      32.921   1.738   6.249  1.00  0.00           H  
HETATM   89  H89 UNK     0      29.422   0.762   3.329  1.00  0.00           H  
HETATM   90  H90 UNK     0      27.348   0.925   5.233  1.00  0.00           H  
HETATM   91  H91 UNK     0      28.162  -2.164   7.407  1.00  0.00           H  
HETATM   92  H92 UNK     0      26.842  -1.012   7.331  1.00  0.00           H  
HETATM   93  H93 UNK     0      28.637  -1.149   9.507  1.00  0.00           H  
TER      94      UNK     0 
ENDMDL
MODEL        5
HETATM    1  C1  UNK     0      33.753  -0.274   9.826  1.00  0.00           C  
HETATM    2  C2  UNK     0      32.344  -0.039   9.277  1.00  0.00           C  
HETATM    3  C3  UNK     0      31.581   0.893  10.214  1.00  0.00           C  
HETATM    4  C4  UNK     0      31.500   0.319  11.602  1.00  0.00           C  
HETATM    5  C5  UNK     0      32.822  -0.102  12.232  1.00  0.00           C  
HETATM    6  C6  UNK     0      33.665  -0.920  11.218  1.00  0.00           C  
HETATM    7  C7  UNK     0      30.289   0.084  12.136  1.00  0.00           C  
HETATM    8  C8  UNK     0      30.076  -0.413  13.529  1.00  0.00           C  
HETATM    9  C9  UNK     0      31.378  -0.432  14.336  1.00  0.00           C  
HETATM   10  C10 UNK     0      32.556  -0.982  13.497  1.00  0.00           C  
HETATM   11  C11 UNK     0      31.182  -1.308  15.569  1.00  0.00           C  
HETATM   12  C12 UNK     0      32.410  -1.400  16.477  1.00  0.00           C  
HETATM   13  C13 UNK     0      33.519  -2.077  15.650  1.00  0.00           C  
HETATM   14  C14 UNK     0      33.817  -1.264  14.367  1.00  0.00           C  
HETATM   15  C15 UNK     0      30.026  -0.955  16.492  1.00  0.00           C  
HETATM   16  C16 UNK     0      30.378  -1.710  17.770  1.00  0.00           C  
HETATM   17  C17 UNK     0      31.807  -2.253  17.625  1.00  0.00           C  
HETATM   18  O18 UNK     0      30.465  -0.832  18.863  1.00  0.00           O  
HETATM   19  C19 UNK     0      31.250  -1.464  19.844  1.00  0.00           C  
HETATM   20  C20 UNK     0      32.388  -2.130  19.042  1.00  0.00           C  
HETATM   21  C21 UNK     0      31.736  -0.444  20.869  1.00  0.00           C  
HETATM   22  C22 UNK     0      30.543   0.225  21.558  1.00  0.00           C  
HETATM   23  C23 UNK     0      29.587  -0.828  22.131  1.00  0.00           C  
HETATM   24  C24 UNK     0      29.229  -1.852  21.042  1.00  0.00           C  
HETATM   25  O25 UNK     0      30.420  -2.403  20.501  1.00  0.00           O  
HETATM   26  C26 UNK     0      28.335  -0.179  22.735  1.00  0.00           C  
HETATM   27  O27 UNK     0      32.390   0.509   7.974  1.00  0.00           O  
HETATM   28  C28 UNK     0      33.573   1.191  12.607  1.00  0.00           C  
HETATM   29  C29 UNK     0      32.886  -0.006  16.968  1.00  0.00           C  
HETATM   30  C30 UNK     0      32.849  -3.469  19.632  1.00  0.00           C  
HETATM   31  C31 UNK     0      29.023  -0.360   6.964  1.00  0.00           C  
HETATM   32  C32 UNK     0      29.154  -0.242   5.436  1.00  0.00           C  
HETATM   33  C33 UNK     0      30.041   0.960   5.085  1.00  0.00           C  
HETATM   34  C34 UNK     0      31.382   0.857   5.820  1.00  0.00           C  
HETATM   35  C35 UNK     0      31.141   0.656   7.319  1.00  0.00           C  
HETATM   36  O36 UNK     0      30.322  -0.481   7.509  1.00  0.00           O  
HETATM   37  O37 UNK     0      32.108   2.046   5.593  1.00  0.00           O  
HETATM   38  O38 UNK     0      30.230   0.985   3.684  1.00  0.00           O  
HETATM   39  O39 UNK     0      27.866  -0.084   4.870  1.00  0.00           O  
HETATM   40  C40 UNK     0      28.191  -1.576   7.395  1.00  0.00           C  
HETATM   41  O41 UNK     0      26.817  -1.421   7.092  1.00  0.00           O  
HETATM   42  H42 UNK     0      34.302   0.667   9.872  1.00  0.00           H  
HETATM   43  H43 UNK     0      34.315  -0.923   9.155  1.00  0.00           H  
HETATM   44  H44 UNK     0      31.845  -1.008   9.245  1.00  0.00           H  
HETATM   45  H45 UNK     0      32.047   1.877  10.246  1.00  0.00           H  
HETATM   46  H46 UNK     0      30.573   1.044   9.830  1.00  0.00           H  
HETATM   47  H47 UNK     0      33.229  -1.913  11.102  1.00  0.00           H  
HETATM   48  H48 UNK     0      34.672  -1.082  11.604  1.00  0.00           H  
HETATM   49  H49 UNK     0      29.391   0.322  11.596  1.00  0.00           H  
HETATM   50  H50 UNK     0      29.335   0.212  14.029  1.00  0.00           H  
HETATM   51  H51 UNK     0      29.654  -1.417  13.470  1.00  0.00           H  
HETATM   52  H52 UNK     0      31.595   0.591  14.638  1.00  0.00           H  
HETATM   53  H53 UNK     0      32.223  -1.958  13.140  1.00  0.00           H  
HETATM   54  H54 UNK     0      30.974  -2.316  15.199  1.00  0.00           H  
HETATM   55  H55 UNK     0      34.424  -2.184  16.249  1.00  0.00           H  
HETATM   56  H56 UNK     0      33.216  -3.088  15.373  1.00  0.00           H  
HETATM   57  H57 UNK     0      34.564  -1.796  13.777  1.00  0.00           H  
HETATM   58  H58 UNK     0      34.292  -0.332  14.663  1.00  0.00           H  
HETATM   59  H59 UNK     0      29.985   0.119  16.674  1.00  0.00           H  
HETATM   60  H60 UNK     0      29.064  -1.267  16.085  1.00  0.00           H  
HETATM   61  H61 UNK     0      29.668  -2.511  17.986  1.00  0.00           H  
HETATM   62  H62 UNK     0      31.755  -3.297  17.311  1.00  0.00           H  
HETATM   63  H63 UNK     0      33.254  -1.472  19.031  1.00  0.00           H  
HETATM   64  H64 UNK     0      32.371  -0.936  21.608  1.00  0.00           H  
HETATM   65  H65 UNK     0      32.349   0.297  20.362  1.00  0.00           H  
HETATM   66  H66 UNK     0      30.885   0.891  22.349  1.00  0.00           H  
HETATM   67  H67 UNK     0      30.011   0.846  20.835  1.00  0.00           H  
HETATM   68  H68 UNK     0      30.114  -1.355  22.927  1.00  0.00           H  
HETATM   69  H69 UNK     0      28.624  -1.396  20.257  1.00  0.00           H  
HETATM   70  H70 UNK     0      28.614  -2.651  21.455  1.00  0.00           H  
HETATM   71  H71 UNK     0      28.597   0.499  23.548  1.00  0.00           H  
HETATM   72  H72 UNK     0      27.791   0.396  21.985  1.00  0.00           H  
HETATM   73  H73 UNK     0      27.658  -0.932  23.138  1.00  0.00           H  
HETATM   74  H74 UNK     0      33.726   1.840  11.746  1.00  0.00           H  
HETATM   75  H75 UNK     0      34.559   0.975  13.012  1.00  0.00           H  
HETATM   76  H76 UNK     0      33.027   1.769  13.352  1.00  0.00           H  
HETATM   77  H77 UNK     0      33.090   0.683  16.151  1.00  0.00           H  
HETATM   78  H78 UNK     0      33.817  -0.077  17.530  1.00  0.00           H  
HETATM   79  H79 UNK     0      32.154   0.484  17.607  1.00  0.00           H  
HETATM   80  H80 UNK     0      33.217  -3.331  20.649  1.00  0.00           H  
HETATM   81  H81 UNK     0      33.661  -3.895  19.042  1.00  0.00           H  
HETATM   82  H82 UNK     0      32.041  -4.200  19.662  1.00  0.00           H  
HETATM   83  H83 UNK     0      28.555   0.540   7.368  1.00  0.00           H  
HETATM   84  H84 UNK     0      29.608  -1.165   5.059  1.00  0.00           H  
HETATM   85  H85 UNK     0      29.515   1.868   5.395  1.00  0.00           H  
HETATM   86  H86 UNK     0      31.946   0.008   5.419  1.00  0.00           H  
HETATM   87  H87 UNK     0      30.632   1.534   7.718  1.00  0.00           H  
HETATM   88  H88 UNK     0      32.820   2.082   6.221  1.00  0.00           H  
HETATM   89  H89 UNK     0      30.866   1.661   3.469  1.00  0.00           H  
HETATM   90  H90 UNK     0      27.960   0.095   3.938  1.00  0.00           H  
HETATM   91  H91 UNK     0      28.268  -1.700   8.475  1.00  0.00           H  
HETATM   92  H92 UNK     0      28.571  -2.500   6.949  1.00  0.00           H  
HETATM   93  H93 UNK     0      26.729  -1.184   6.172  1.00  0.00           H  
TER      94      UNK     0 
ENDMDL
MODEL        6
HETATM    1  C1  UNK     0      33.459   0.855  12.617  1.00  0.00           C  
HETATM    2  C2  UNK     0      32.504   0.638  13.789  1.00  0.00           C  
HETATM    3  C3  UNK     0      31.419  -0.386  13.424  1.00  0.00           C  
HETATM    4  C4  UNK     0      30.725  -0.095  12.114  1.00  0.00           C  
HETATM    5  C5  UNK     0      31.644   0.170  10.930  1.00  0.00           C  
HETATM    6  C6  UNK     0      32.700   1.225  11.339  1.00  0.00           C  
HETATM    7  C7  UNK     0      29.385   0.045  12.062  1.00  0.00           C  
HETATM    8  C8  UNK     0      28.602   0.214  10.792  1.00  0.00           C  
HETATM    9  C9  UNK     0      29.480  -0.012   9.552  1.00  0.00           C  
HETATM   10  C10 UNK     0      30.827   0.726   9.723  1.00  0.00           C  
HETATM   11  C11 UNK     0      28.777   0.488   8.283  1.00  0.00           C  
HETATM   12  C12 UNK     0      29.597   0.305   7.005  1.00  0.00           C  
HETATM   13  C13 UNK     0      30.834   1.200   7.148  1.00  0.00           C  
HETATM   14  C14 UNK     0      31.648   0.826   8.405  1.00  0.00           C  
HETATM   15  C15 UNK     0      27.428  -0.107   7.921  1.00  0.00           C  
HETATM   16  C16 UNK     0      27.195   0.485   6.527  1.00  0.00           C  
HETATM   17  C17 UNK     0      28.581   0.778   5.930  1.00  0.00           C  
HETATM   18  O18 UNK     0      26.569  -0.416   5.643  1.00  0.00           O  
HETATM   19  C19 UNK     0      27.059  -0.170   4.342  1.00  0.00           C  
HETATM   20  C20 UNK     0      28.555   0.089   4.556  1.00  0.00           C  
HETATM   21  C21 UNK     0      26.764  -1.365   3.430  1.00  0.00           C  
HETATM   22  C22 UNK     0      25.257  -1.508   3.211  1.00  0.00           C  
HETATM   23  C23 UNK     0      24.657  -0.186   2.720  1.00  0.00           C  
HETATM   24  C24 UNK     0      25.043   0.947   3.681  1.00  0.00           C  
HETATM   25  O25 UNK     0      26.449   0.996   3.819  1.00  0.00           O  
HETATM   26  C26 UNK     0      23.137  -0.288   2.546  1.00  0.00           C  
HETATM   27  O27 UNK     0      33.281   0.188  14.883  1.00  0.00           O  
HETATM   28  C28 UNK     0      32.344  -1.158  10.558  1.00  0.00           C  
HETATM   29  C29 UNK     0      30.015  -1.170   6.790  1.00  0.00           C  
HETATM   30  C30 UNK     0      29.207   0.912   3.438  1.00  0.00           C  
HETATM   31  C31 UNK     0      30.857   0.595  17.522  1.00  0.00           C  
HETATM   32  C32 UNK     0      31.765   0.428  18.749  1.00  0.00           C  
HETATM   33  C33 UNK     0      32.848  -0.632  18.501  1.00  0.00           C  
HETATM   34  C34 UNK     0      33.604  -0.294  17.211  1.00  0.00           C  
HETATM   35  C35 UNK     0      32.591  -0.140  16.070  1.00  0.00           C  
HETATM   36  O36 UNK     0      31.666   0.878  16.396  1.00  0.00           O  
HETATM   37  O37 UNK     0      34.529  -1.330  16.937  1.00  0.00           O  
HETATM   38  O38 UNK     0      33.723  -0.636  19.614  1.00  0.00           O  
HETATM   39  O39 UNK     0      30.990   0.090  19.883  1.00  0.00           O  
HETATM   40  C40 UNK     0      29.871   1.760  17.682  1.00  0.00           C  
HETATM   41  O41 UNK     0      29.129   1.978  16.498  1.00  0.00           O  
HETATM   42  H42 UNK     0      34.053  -0.044  12.456  1.00  0.00           H  
HETATM   43  H43 UNK     0      34.165   1.644  12.868  1.00  0.00           H  
HETATM   44  H44 UNK     0      32.035   1.591  14.038  1.00  0.00           H  
HETATM   45  H45 UNK     0      31.850  -1.385  13.387  1.00  0.00           H  
HETATM   46  H46 UNK     0      30.677  -0.411  14.223  1.00  0.00           H  
HETATM   47  H47 UNK     0      32.214   2.189  11.493  1.00  0.00           H  
HETATM   48  H48 UNK     0      33.420   1.374  10.535  1.00  0.00           H  
HETATM   49  H49 UNK     0      28.793  -0.051  12.953  1.00  0.00           H  
HETATM   50  H50 UNK     0      27.762  -0.482  10.785  1.00  0.00           H  
HETATM   51  H51 UNK     0      28.177   1.219  10.780  1.00  0.00           H  
HETATM   52  H52 UNK     0      29.658  -1.082   9.473  1.00  0.00           H  
HETATM   53  H53 UNK     0      30.548   1.744   9.988  1.00  0.00           H  
HETATM   54  H54 UNK     0      28.608   1.558   8.423  1.00  0.00           H  
HETATM   55  H55 UNK     0      31.459   1.122   6.258  1.00  0.00           H  
HETATM   56  H56 UNK     0      30.523   2.241   7.207  1.00  0.00           H  
HETATM   57  H57 UNK     0      32.457   1.546   8.525  1.00  0.00           H  
HETATM   58  H58 UNK     0      32.135  -0.120   8.206  1.00  0.00           H  
HETATM   59  H59 UNK     0      27.481  -1.195   7.879  1.00  0.00           H  
HETATM   60  H60 UNK     0      26.665   0.155   8.642  1.00  0.00           H  
HETATM   61  H61 UNK     0      26.617   1.409   6.582  1.00  0.00           H  
HETATM   62  H62 UNK     0      28.660   1.857   5.798  1.00  0.00           H  
HETATM   63  H63 UNK     0      29.042  -0.881   4.582  1.00  0.00           H  
HETATM   64  H64 UNK     0      27.258  -1.221   2.470  1.00  0.00           H  
HETATM   65  H65 UNK     0      27.172  -2.280   3.862  1.00  0.00           H  
HETATM   66  H66 UNK     0      25.060  -2.302   2.490  1.00  0.00           H  
HETATM   67  H67 UNK     0      24.779  -1.805   4.145  1.00  0.00           H  
HETATM   68  H68 UNK     0      25.095   0.043   1.747  1.00  0.00           H  
HETATM   69  H69 UNK     0      24.577   0.811   4.656  1.00  0.00           H  
HETATM   70  H70 UNK     0      24.694   1.904   3.293  1.00  0.00           H  
HETATM   71  H71 UNK     0      22.642  -0.474   3.499  1.00  0.00           H  
HETATM   72  H72 UNK     0      22.727   0.632   2.130  1.00  0.00           H  
HETATM   73  H73 UNK     0      22.873  -1.102   1.870  1.00  0.00           H  
HETATM   74  H74 UNK     0      33.141  -1.009   9.830  1.00  0.00           H  
HETATM   75  H75 UNK     0      31.642  -1.879  10.142  1.00  0.00           H  
HETATM   76  H76 UNK     0      32.813  -1.632  11.418  1.00  0.00           H  
HETATM   77  H77 UNK     0      30.538  -1.589   7.646  1.00  0.00           H  
HETATM   78  H78 UNK     0      30.687  -1.262   5.936  1.00  0.00           H  
HETATM   79  H79 UNK     0      29.159  -1.819   6.605  1.00  0.00           H  
HETATM   80  H80 UNK     0      30.248   1.133   3.672  1.00  0.00           H  
HETATM   81  H81 UNK     0      28.694   1.857   3.286  1.00  0.00           H  
HETATM   82  H82 UNK     0      29.182   0.373   2.491  1.00  0.00           H  
HETATM   83  H83 UNK     0      30.300  -0.327  17.342  1.00  0.00           H  
HETATM   84  H84 UNK     0      32.244   1.393  18.903  1.00  0.00           H  
HETATM   85  H85 UNK     0      32.367  -1.612  18.412  1.00  0.00           H  
HETATM   86  H86 UNK     0      34.143   0.648  17.356  1.00  0.00           H  
HETATM   87  H87 UNK     0      32.059  -1.082  15.924  1.00  0.00           H  
HETATM   88  H88 UNK     0      34.911  -1.184  16.077  1.00  0.00           H  
HETATM   89  H89 UNK     0      34.463  -1.205  19.427  1.00  0.00           H  
HETATM   90  H90 UNK     0      31.574  -0.073  20.618  1.00  0.00           H  
HETATM   91  H91 UNK     0      30.391   2.681  17.962  1.00  0.00           H  
HETATM   92  H92 UNK     0      29.163   1.548  18.484  1.00  0.00           H  
HETATM   93  H93 UNK     0      29.730   2.071  15.764  1.00  0.00           H  
TER      94      UNK     0 
ENDMDL
MODEL        7
HETATM    1  N1  UNK     0      32.669  -2.187  18.623  1.00  0.00           N1+
HETATM    2  C2  UNK     0      33.331  -0.875  18.415  1.00  0.00           C  
HETATM    3  C3  UNK     0      32.292   0.244  18.275  1.00  0.00           C  
HETATM    4  C4  UNK     0      31.494   0.084  16.978  1.00  0.00           C  
HETATM    5  C5  UNK     0      34.269  -0.785  17.193  1.00  0.00           C  
HETATM    6  C6  UNK     0      33.553  -0.851  15.862  1.00  0.00           C  
HETATM    7  C7  UNK     0      33.864  -1.806  14.963  1.00  0.00           C  
HETATM    8  C8  UNK     0      33.244  -1.930  13.602  1.00  0.00           C  
HETATM    9  C9  UNK     0      32.331  -0.744  13.254  1.00  0.00           C  
HETATM   10  C10 UNK     0      31.376  -1.128  12.110  1.00  0.00           C  
HETATM   11  C11 UNK     0      31.956  -1.587  10.771  1.00  0.00           C  
HETATM   12  C12 UNK     0      30.728  -1.549   9.845  1.00  0.00           C  
HETATM   13  O13 UNK     0      30.965  -0.836   8.653  1.00  0.00           O  
HETATM   14  C14 UNK     0      29.643  -0.741  10.570  1.00  0.00           C  
HETATM   15  C15 UNK     0      28.988   0.111   9.481  1.00  0.00           C  
HETATM   16  C16 UNK     0      29.753  -0.265   8.201  1.00  0.00           C  
HETATM   17  O17 UNK     0      29.015  -1.223   7.464  1.00  0.00           O  
HETATM   18  C18 UNK     0      30.046   0.941   7.301  1.00  0.00           C  
HETATM   19  C19 UNK     0      30.753   0.502   6.019  1.00  0.00           C  
HETATM   20  C20 UNK     0      29.959  -0.605   5.321  1.00  0.00           C  
HETATM   21  C21 UNK     0      29.644  -1.740   6.308  1.00  0.00           C  
HETATM   22  C22 UNK     0      30.699  -1.116   4.081  1.00  0.00           C  
HETATM   23  C23 UNK     0      27.480  -0.132   9.376  1.00  0.00           C  
HETATM   24  C24 UNK     0      30.390  -0.027  11.719  1.00  0.00           C  
HETATM   25  C25 UNK     0      31.105   1.263  11.237  1.00  0.00           C  
HETATM   26  C26 UNK     0      29.520   0.282  12.943  1.00  0.00           C  
HETATM   27  C27 UNK     0      30.395   0.713  14.133  1.00  0.00           C  
HETATM   28  C28 UNK     0      31.495  -0.322  14.489  1.00  0.00           C  
HETATM   29  C29 UNK     0      32.377   0.102  15.705  1.00  0.00           C  
HETATM   30  C30 UNK     0      32.959   1.519  15.507  1.00  0.00           C  
HETATM   31  C31 UNK     0      33.551  -3.341  18.394  1.00  0.00           C  
HETATM   32  C32 UNK     0      32.112  -2.312  19.983  1.00  0.00           C  
HETATM   33  H33 UNK     0      31.901  -2.253  17.966  1.00  0.00           H  
HETATM   34  H34 UNK     0      33.942  -0.687  19.299  1.00  0.00           H  
HETATM   35  H35 UNK     0      32.796   1.208  18.268  1.00  0.00           H  
HETATM   36  H36 UNK     0      31.617   0.283  19.129  1.00  0.00           H  
HETATM   37  H37 UNK     0      30.922  -0.843  17.025  1.00  0.00           H  
HETATM   38  H38 UNK     0      30.757   0.886  16.930  1.00  0.00           H  
HETATM   39  H39 UNK     0      34.839   0.144  17.234  1.00  0.00           H  
HETATM   40  H40 UNK     0      35.023  -1.568  17.252  1.00  0.00           H  
HETATM   41  H41 UNK     0      34.657  -2.503  15.161  1.00  0.00           H  
HETATM   42  H42 UNK     0      34.027  -2.028  12.848  1.00  0.00           H  
HETATM   43  H43 UNK     0      32.671  -2.858  13.576  1.00  0.00           H  
HETATM   44  H44 UNK     0      32.963   0.087  12.944  1.00  0.00           H  
HETATM   45  H45 UNK     0      30.788  -1.970  12.484  1.00  0.00           H  
HETATM   46  H46 UNK     0      32.721  -0.893  10.423  1.00  0.00           H  
HETATM   47  H47 UNK     0      32.403  -2.579  10.830  1.00  0.00           H  
HETATM   48  H48 UNK     0      30.368  -2.550   9.606  1.00  0.00           H  
HETATM   49  H49 UNK     0      28.924  -1.444  10.994  1.00  0.00           H  
HETATM   50  H50 UNK     0      29.132   1.166   9.685  1.00  0.00           H  
HETATM   51  H51 UNK     0      29.112   1.444   7.051  1.00  0.00           H  
HETATM   52  H52 UNK     0      30.665   1.659   7.832  1.00  0.00           H  
HETATM   53  H53 UNK     0      30.881   1.356   5.354  1.00  0.00           H  
HETATM   54  H54 UNK     0      31.756   0.146   6.260  1.00  0.00           H  
HETATM   55  H55 UNK     0      29.010  -0.179   4.995  1.00  0.00           H  
HETATM   56  H56 UNK     0      30.541  -2.290   6.588  1.00  0.00           H  
HETATM   57  H57 UNK     0      28.976  -2.462   5.840  1.00  0.00           H  
HETATM   58  H58 UNK     0      31.669  -1.534   4.350  1.00  0.00           H  
HETATM   59  H59 UNK     0      30.124  -1.889   3.571  1.00  0.00           H  
HETATM   60  H60 UNK     0      30.874  -0.311   3.367  1.00  0.00           H  
HETATM   61  H61 UNK     0      27.246  -1.190   9.256  1.00  0.00           H  
HETATM   62  H62 UNK     0      27.063   0.401   8.523  1.00  0.00           H  
HETATM   63  H63 UNK     0      26.975   0.216  10.277  1.00  0.00           H  
HETATM   64  H64 UNK     0      31.602   1.127  10.276  1.00  0.00           H  
HETATM   65  H65 UNK     0      31.858   1.614  11.939  1.00  0.00           H  
HETATM   66  H66 UNK     0      30.398   2.085  11.125  1.00  0.00           H  
HETATM   67  H67 UNK     0      28.802   1.065  12.697  1.00  0.00           H  
HETATM   68  H68 UNK     0      28.939  -0.597  13.223  1.00  0.00           H  
HETATM   69  H69 UNK     0      30.842   1.678  13.906  1.00  0.00           H  
HETATM   70  H70 UNK     0      29.747   0.879  14.991  1.00  0.00           H  
HETATM   71  H71 UNK     0      30.961  -1.225  14.791  1.00  0.00           H  
HETATM   72  H72 UNK     0      33.493   1.605  14.562  1.00  0.00           H  
HETATM   73  H73 UNK     0      33.661   1.792  16.293  1.00  0.00           H  
HETATM   74  H74 UNK     0      32.177   2.276  15.521  1.00  0.00           H  
HETATM   75  H75 UNK     0      34.455  -3.248  18.999  1.00  0.00           H  
HETATM   76  H76 UNK     0      33.808  -3.396  17.338  1.00  0.00           H  
HETATM   77  H77 UNK     0      33.031  -4.264  18.655  1.00  0.00           H  
HETATM   78  H78 UNK     0      31.614  -3.277  20.088  1.00  0.00           H  
HETATM   79  H79 UNK     0      31.371  -1.536  20.163  1.00  0.00           H  
HETATM   80  H80 UNK     0      32.911  -2.236  20.724  1.00  0.00           H  
TER      81      UNK     0 
ENDMDL
MODEL        8
HETATM    1  N1  UNK     0      33.333  -1.811  18.326  1.00  0.00           N1+
HETATM    2  C2  UNK     0      33.679  -0.406  18.002  1.00  0.00           C  
HETATM    3  C3  UNK     0      32.467   0.527  17.867  1.00  0.00           C  
HETATM    4  C4  UNK     0      31.623   0.157  16.646  1.00  0.00           C  
HETATM    5  C5  UNK     0      34.505  -0.286  16.704  1.00  0.00           C  
HETATM    6  C6  UNK     0      33.716  -0.533  15.434  1.00  0.00           C  
HETATM    7  C7  UNK     0      34.088  -1.485  14.558  1.00  0.00           C  
HETATM    8  C8  UNK     0      33.410  -1.742  13.239  1.00  0.00           C  
HETATM    9  C9  UNK     0      32.354  -0.675  12.908  1.00  0.00           C  
HETATM   10  C10 UNK     0      31.415  -1.157  11.787  1.00  0.00           C  
HETATM   11  C11 UNK     0      31.994  -1.503  10.413  1.00  0.00           C  
HETATM   12  C12 UNK     0      30.744  -1.544   9.514  1.00  0.00           C  
HETATM   13  O13 UNK     0      30.861  -0.725   8.374  1.00  0.00           O  
HETATM   14  C14 UNK     0      29.592  -0.915  10.305  1.00  0.00           C  
HETATM   15  C15 UNK     0      28.799  -0.095   9.281  1.00  0.00           C  
HETATM   16  C16 UNK     0      29.573  -0.306   7.970  1.00  0.00           C  
HETATM   17  O17 UNK     0      28.954  -1.327   7.209  1.00  0.00           O  
HETATM   18  C18 UNK     0      29.677   0.956   7.106  1.00  0.00           C  
HETATM   19  C19 UNK     0      30.450   0.649   5.822  1.00  0.00           C  
HETATM   20  C20 UNK     0      29.825  -0.544   5.085  1.00  0.00           C  
HETATM   21  C21 UNK     0      29.641  -1.732   6.042  1.00  0.00           C  
HETATM   22  C22 UNK     0      30.654  -0.944   3.857  1.00  0.00           C  
HETATM   23  C23 UNK     0      27.333  -0.533   9.191  1.00  0.00           C  
HETATM   24  C24 UNK     0      30.290  -0.170  11.464  1.00  0.00           C  
HETATM   25  C25 UNK     0      30.836   1.213  11.022  1.00  0.00           C  
HETATM   26  C26 UNK     0      29.422  -0.023  12.716  1.00  0.00           C  
HETATM   27  C27 UNK     0      30.266   0.517  13.881  1.00  0.00           C  
HETATM   28  C28 UNK     0      31.527  -0.342  14.178  1.00  0.00           C  
HETATM   29  C29 UNK     0      32.414   0.244  15.319  1.00  0.00           C  
HETATM   30  C30 UNK     0      32.769   1.718  15.034  1.00  0.00           C  
HETATM   31  C31 UNK     0      34.489  -2.533  18.890  1.00  0.00           C  
HETATM   32  C32 UNK     0      32.232  -1.963  19.294  1.00  0.00           C  
HETATM   33  H33 UNK     0      33.059  -2.268  17.465  1.00  0.00           H  
HETATM   34  H34 UNK     0      34.282  -0.032  18.831  1.00  0.00           H  
HETATM   35  H35 UNK     0      32.813   1.552  17.759  1.00  0.00           H  
HETATM   36  H36 UNK     0      31.860   0.537  18.772  1.00  0.00           H  
HETATM   37  H37 UNK     0      31.228  -0.851  16.771  1.00  0.00           H  
HETATM   38  H38 UNK     0      30.759   0.820  16.616  1.00  0.00           H  
HETATM   39  H39 UNK     0      34.954   0.706  16.649  1.00  0.00           H  
HETATM   40  H40 UNK     0      35.349  -0.968  16.735  1.00  0.00           H  
HETATM   41  H41 UNK     0      34.970  -2.074  14.733  1.00  0.00           H  
HETATM   42  H42 UNK     0      34.158  -1.783  12.447  1.00  0.00           H  
HETATM   43  H43 UNK     0      32.944  -2.725  13.283  1.00  0.00           H  
HETATM   44  H44 UNK     0      32.883   0.216  12.577  1.00  0.00           H  
HETATM   45  H45 UNK     0      30.949  -2.073  12.156  1.00  0.00           H  
HETATM   46  H46 UNK     0      32.684  -0.729  10.073  1.00  0.00           H  
HETATM   47  H47 UNK     0      32.530  -2.453  10.418  1.00  0.00           H  
HETATM   48  H48 UNK     0      30.492  -2.560   9.206  1.00  0.00           H  
HETATM   49  H49 UNK     0      28.980  -1.719  10.716  1.00  0.00           H  
HETATM   50  H50 UNK     0      28.806   0.961   9.538  1.00  0.00           H  
HETATM   51  H51 UNK     0      28.675   1.310   6.860  1.00  0.00           H  
HETATM   52  H52 UNK     0      30.170   1.753   7.659  1.00  0.00           H  
HETATM   53  H53 UNK     0      30.463   1.526   5.175  1.00  0.00           H  
HETATM   54  H54 UNK     0      31.490   0.426   6.066  1.00  0.00           H  
HETATM   55  H55 UNK     0      28.835  -0.242   4.742  1.00  0.00           H  
HETATM   56  H56 UNK     0      30.596  -2.180   6.309  1.00  0.00           H  
HETATM   57  H57 UNK     0      29.060  -2.511   5.550  1.00  0.00           H  
HETATM   58  H58 UNK     0      30.205  -1.793   3.341  1.00  0.00           H  
HETATM   59  H59 UNK     0      30.722  -0.122   3.145  1.00  0.00           H  
HETATM   60  H60 UNK     0      31.668  -1.225   4.142  1.00  0.00           H  
HETATM   61  H61 UNK     0      26.829  -0.022   8.372  1.00  0.00           H  
HETATM   62  H62 UNK     0      26.808  -0.297  10.117  1.00  0.00           H  
HETATM   63  H63 UNK     0      27.239  -1.607   9.025  1.00  0.00           H  
HETATM   64  H64 UNK     0      31.309   1.181  10.041  1.00  0.00           H  
HETATM   65  H65 UNK     0      31.570   1.624  11.711  1.00  0.00           H  
HETATM   66  H66 UNK     0      30.035   1.947  10.981  1.00  0.00           H  
HETATM   67  H67 UNK     0      28.580   0.640  12.515  1.00  0.00           H  
HETATM   68  H68 UNK     0      28.996  -0.988  12.993  1.00  0.00           H  
HETATM   69  H69 UNK     0      30.542   1.545  13.653  1.00  0.00           H  
HETATM   70  H70 UNK     0      29.634   0.574  14.765  1.00  0.00           H  
HETATM   71  H71 UNK     0      31.146  -1.301  14.531  1.00  0.00           H  
HETATM   72  H72 UNK     0      33.498   2.119  15.736  1.00  0.00           H  
HETATM   73  H73 UNK     0      31.886   2.348  15.120  1.00  0.00           H  
HETATM   74  H74 UNK     0      33.184   1.854  14.036  1.00  0.00           H  
HETATM   75  H75 UNK     0      35.335  -2.477  18.212  1.00  0.00           H  
HETATM   76  H76 UNK     0      34.232  -3.584  19.033  1.00  0.00           H  
HETATM   77  H77 UNK     0      34.770  -2.094  19.848  1.00  0.00           H  
HETATM   78  H78 UNK     0      31.302  -1.584  18.872  1.00  0.00           H  
HETATM   79  H79 UNK     0      32.467  -1.421  20.212  1.00  0.00           H  
HETATM   80  H80 UNK     0      32.084  -3.019  19.523  1.00  0.00           H  
TER      81      UNK     0 
ENDMDL
MODEL        9
HETATM    1  N1  UNK     0      32.876  -1.963  18.240  1.00  0.00           N1+
HETATM    2  C2  UNK     0      33.861  -0.915  17.870  1.00  0.00           C  
HETATM    3  C3  UNK     0      33.203   0.455  17.662  1.00  0.00           C  
HETATM    4  C4  UNK     0      32.253   0.433  16.463  1.00  0.00           C  
HETATM    5  C5  UNK     0      34.655  -1.221  16.587  1.00  0.00           C  
HETATM    6  C6  UNK     0      33.791  -1.214  15.348  1.00  0.00           C  
HETATM    7  C7  UNK     0      33.691  -2.316  14.582  1.00  0.00           C  
HETATM    8  C8  UNK     0      32.927  -2.388  13.293  1.00  0.00           C  
HETATM    9  C9  UNK     0      32.419  -1.011  12.847  1.00  0.00           C  
HETATM   10  C10 UNK     0      31.325  -1.165  11.784  1.00  0.00           C  
HETATM   11  C11 UNK     0      31.669  -1.875  10.474  1.00  0.00           C  
HETATM   12  C12 UNK     0      30.514  -1.462   9.547  1.00  0.00           C  
HETATM   13  O13 UNK     0      30.971  -0.869   8.354  1.00  0.00           O  
HETATM   14  C14 UNK     0      29.756  -0.332  10.246  1.00  0.00           C  
HETATM   15  C15 UNK     0      29.387   0.636   9.125  1.00  0.00           C  
HETATM   16  C16 UNK     0      29.993   0.018   7.862  1.00  0.00           C  
HETATM   17  O17 UNK     0      29.010  -0.720   7.159  1.00  0.00           O  
HETATM   18  C18 UNK     0      30.620   1.082   6.947  1.00  0.00           C  
HETATM   19  C19 UNK     0      31.068   0.495   5.609  1.00  0.00           C  
HETATM   20  C20 UNK     0      29.936  -0.324   4.983  1.00  0.00           C  
HETATM   21  C21 UNK     0      29.461  -1.377   5.991  1.00  0.00           C  
HETATM   22  C22 UNK     0      30.359  -0.950   3.651  1.00  0.00           C  
HETATM   23  C23 UNK     0      27.883   0.883   9.026  1.00  0.00           C  
HETATM   24  C24 UNK     0      30.729   0.168  11.335  1.00  0.00           C  
HETATM   25  C25 UNK     0      31.810   1.124  10.764  1.00  0.00           C  
HETATM   26  C26 UNK     0      30.045   0.815  12.545  1.00  0.00           C  
HETATM   27  C27 UNK     0      31.077   1.058  13.659  1.00  0.00           C  
HETATM   28  C28 UNK     0      31.863  -0.221  14.060  1.00  0.00           C  
HETATM   29  C29 UNK     0      32.955   0.041  15.141  1.00  0.00           C  
HETATM   30  C30 UNK     0      33.907   1.180  14.707  1.00  0.00           C  
HETATM   31  C31 UNK     0      33.439  -3.324  18.224  1.00  0.00           C  
HETATM   32  C32 UNK     0      32.300  -1.733  19.577  1.00  0.00           C  
HETATM   33  H33 UNK     0      32.119  -1.934  17.567  1.00  0.00           H  
HETATM   34  H34 UNK     0      34.574  -0.843  18.693  1.00  0.00           H  
HETATM   35  H35 UNK     0      33.978   1.199  17.485  1.00  0.00           H  
HETATM   36  H36 UNK     0      32.675   0.791  18.553  1.00  0.00           H  
HETATM   37  H37 UNK     0      31.440  -0.262  16.672  1.00  0.00           H  
HETATM   38  H38 UNK     0      31.790   1.415  16.366  1.00  0.00           H  
HETATM   39  H39 UNK     0      35.455  -0.491  16.464  1.00  0.00           H  
HETATM   40  H40 UNK     0      35.169  -2.174  16.680  1.00  0.00           H  
HETATM   41  H41 UNK     0      34.234  -3.205  14.836  1.00  0.00           H  
HETATM   42  H42 UNK     0      33.557  -2.821  12.516  1.00  0.00           H  
HETATM   43  H43 UNK     0      32.087  -3.069  13.432  1.00  0.00           H  
HETATM   44  H44 UNK     0      33.268  -0.477  12.423  1.00  0.00           H  
HETATM   45  H45 UNK     0      30.521  -1.744  12.245  1.00  0.00           H  
HETATM   46  H46 UNK     0      32.622  -1.523  10.078  1.00  0.00           H  
HETATM   47  H47 UNK     0      31.734  -2.957  10.594  1.00  0.00           H  
HETATM   48  H48 UNK     0      29.850  -2.296   9.311  1.00  0.00           H  
HETATM   49  H49 UNK     0      28.863  -0.748  10.716  1.00  0.00           H  
HETATM   50  H50 UNK     0      29.869   1.589   9.291  1.00  0.00           H  
HETATM   51  H51 UNK     0      29.880   1.860   6.760  1.00  0.00           H  
HETATM   52  H52 UNK     0      31.462   1.562   7.448  1.00  0.00           H  
HETATM   53  H53 UNK     0      31.380   1.296   4.938  1.00  0.00           H  
HETATM   54  H54 UNK     0      31.942  -0.137   5.758  1.00  0.00           H  
HETATM   55  H55 UNK     0      29.098   0.347   4.787  1.00  0.00           H  
HETATM   56  H56 UNK     0      30.257  -2.083   6.235  1.00  0.00           H  
HETATM   57  H57 UNK     0      28.638  -1.958   5.575  1.00  0.00           H  
HETATM   58  H58 UNK     0      31.256  -1.556   3.768  1.00  0.00           H  
HETATM   59  H59 UNK     0      29.570  -1.586   3.247  1.00  0.00           H  
HETATM   60  H60 UNK     0      30.575  -0.181   2.909  1.00  0.00           H  
HETATM   61  H61 UNK     0      27.661   1.547   8.191  1.00  0.00           H  
HETATM   62  H62 UNK     0      27.529   1.354   9.941  1.00  0.00           H  
HETATM   63  H63 UNK     0      27.322  -0.042   8.891  1.00  0.00           H  
HETATM   64  H64 UNK     0      32.661   1.257  11.428  1.00  0.00           H  
HETATM   65  H65 UNK     0      31.405   2.122  10.620  1.00  0.00           H  
HETATM   66  H66 UNK     0      32.208   0.784   9.809  1.00  0.00           H  
HETATM   67  H67 UNK     0      29.573   1.755  12.256  1.00  0.00           H  
HETATM   68  H68 UNK     0      29.248   0.171  12.918  1.00  0.00           H  
HETATM   69  H69 UNK     0      31.757   1.840  13.332  1.00  0.00           H  
HETATM   70  H70 UNK     0      30.558   1.465  14.526  1.00  0.00           H  
HETATM   71  H71 UNK     0      31.121  -0.883  14.510  1.00  0.00           H  
HETATM   72  H72 UNK     0      34.751   1.299  15.385  1.00  0.00           H  
HETATM   73  H73 UNK     0      33.401   2.145  14.679  1.00  0.00           H  
HETATM   74  H74 UNK     0      34.327   0.999  13.719  1.00  0.00           H  
HETATM   75  H75 UNK     0      34.343  -3.365  18.835  1.00  0.00           H  
HETATM   76  H76 UNK     0      33.666  -3.613  17.200  1.00  0.00           H  
HETATM   77  H77 UNK     0      32.707  -4.036  18.606  1.00  0.00           H  
HETATM   78  H78 UNK     0      31.744  -0.797  19.592  1.00  0.00           H  
HETATM   79  H79 UNK     0      33.093  -1.706  20.326  1.00  0.00           H  
HETATM   80  H80 UNK     0      31.602  -2.536  19.822  1.00  0.00           H  
TER      81      UNK     0 
ENDMDL
END
